# Supplementary material for: Oral pathogen aggravates atherosclerosis by inducing smooth muscle cell apoptosis and repressing macrophage efferocytosis
Source: Int J Oral Sci. 2023 Jun 28;15:26. doi: 10.1038/s41368-023-00232-5 (PMC10307898; doi:10.1038/s41368-023-00232-5)
Supplement: Supplementary file 2 — Supplementary Table 1-Differential_analysis_results [file 41368_2023_232_MOESM2_ESM.xlsx]

## Sheet: Supplementary Table 1-Different
gene_id	gene_name	chr	Start	End	miR_143_145_Raw_FPKM	NC_Raw_FPKM	log2FoldChange	pvalue	padj	level
ENSMUSG00000021250	Fos	chr12	85473890	85477273	328.32	99.4837	1.69519	5.79e-25	7.77e-21	up
ENSMUSG00000053113	Socs3	chr11	117966079	117970047	43.2959	23.4207	0.860561	1.54e-14	1.04e-10	up
ENSMUSG00000022602	Arc	chr15	74669083	74672570	4.96029	2.53509	0.943946	4.38e-12	1.96e-08	up
ENSMUSG00000024190	Dusp1	chr17	26505590	26562128	70.4071	20.6875	1.73828	1.27e-11	4.25e-08	up
ENSMUSG00000044786	Zfp36	chr7	28376784	28380253	56.8104	28.6907	0.958826	2.12e-10	5.69e-07	up
ENSMUSG00000030413	Pglyrp1	chr7	18871331	18890459	0.416491	2.36016	-2.53982	2.87e-10	6.41e-07	down
ENSMUSG00000027368	Dusp2	chr2	127336159	127338376	15.9923	7.65778	1.03662	5.36e-10	1.03e-06	up
ENSMUSG00000022651	Retnlg	chr16	48872621	48874496	0.58886	3.37312	-2.56169	1.22e-09	2.04e-06	down
ENSMUSG00000026822	Lcn2	chr2	32384633	32388252	8.00045	20.5727	-1.39088	1.42e-09	2.11e-06	down
ENSMUSG00000008348	Ubc	chr5	125385965	125390202	70.866	45.1034	0.626703	7.69e-09	1.03e-05	up
ENSMUSG00000017737	Mmp9	chr2	164940780	164955850	1.19135	3.40467	-1.53864	2.19e-08	2.67e-05	down
ENSMUSG00000003545	Fosb	chr7	19302696	19310051	44.3371	7.85177	2.46724	5.07e-08	5.67e-05	up
ENSMUSG00000025743	Sdc3	chr4	130792537	130826319	6.82224	3.63667	0.875528	1.54e-07	0.000158583	up
ENSMUSG00000056071	S100a9	chr3	90692632	90695721	8.63743	43.3875	-2.35756	2.93e-07	0.000280671	down
ENSMUSG00000051748	Wfdc21	chr11	83746940	83752642	0	1.09975	-6.14702	4.82e-07	0.000431161	down
ENSMUSG00000019960	Dusp6	chr10	99263231	99267489	23.9902	16.4847	0.515379	5.83e-07	0.000489227	up
ENSMUSG00000056054	S100a8	chr3	90668978	90670035	8.34498	38.0247	-2.21813	1.31e-06	0.00103408	down
ENSMUSG00000040435	Ppp1r15a	chr7	45522916	45526268	37.8308	23.9593	0.63294	3.4e-06	0.00253368	up
ENSMUSG00000058427	Cxcl2	chr5	90903871	90905938	16.7357	8.47971	0.954562	3.85e-06	0.00270715	up
ENSMUSG00000027981	Rnpc3	chr3	113605067	113630149	9.55723	13.5762	-0.535123	4.03e-06	0.00270715	down
ENSMUSG00000027950	Chrnb2	chr3	89746195	89764632	7.12731	5.06398	0.468284	5.4e-06	0.00345555	up
ENSMUSG00000022902	Stfa2	chr16	36403992	36408457	0	0.812922	-5.83091	6.86e-06	0.00418549	down
ENSMUSG00000038357	Camp	chr9	109847379	109849617	1.18304	4.31614	-1.89456	7.17e-06	0.00418549	down
ENSMUSG00000040809	Chil3	chr3	106147554	106167564	1.99559	10.9137	-2.47198	1.12e-05	0.00629279	down
ENSMUSG00000021069	Pygl	chr12	70190811	70231488	0.144218	0.642223	-2.11363	1.23e-05	0.00661407	down
ENSMUSG00000064357	mt-Atp6	chrMT	7927	8607	38.6528	182.424	-2.2602	1.81e-05	0.00915544	down
ENSMUSG00000044816	D630023F18Rik	chr1	65105285	65123214	13.3617	19.0409	-0.54128	1.84e-05	0.00915544	down
ENSMUSG00000050621	Rps27rt	chr9	114982366	114982739	155.897	296.36	-0.953609	3.17e-05	0.0151828	down
ENSMUSG00000035105	Egln3	chr12	54178981	54203860	0.704836	0.294084	1.2216	3.32e-05	0.0152004	up
ENSMUSG00000052212	Cd177	chr7	24743983	24760311	0.258569	1.33546	-2.36593	3.4e-05	0.0152004	down
ENSMUSG00000053560	Ier2	chr8	84661331	84662854	80.4806	54.9788	0.522432	3.58e-05	0.015485	up
ENSMUSG00000025330	Padi4	chr4	140745865	140774236	0.0586062	0.365454	-2.66596	3.73e-05	0.015651	down
ENSMUSG00000028034	Fubp1	chr3	152210422	152236826	76.6982	97.8037	-0.377057	4.2e-05	0.0167072	down
ENSMUSG00000023913	Pla2g7	chr17	43568098	43612201	0	0.293247	-5.59773	4.23e-05	0.0167072	down
ENSMUSG00000032484	Ngp	chr9	110419747	110423012	6.45625	29.6507	-2.22991	4.42e-05	0.0169666	down
ENSMUSG00000038418	Egr1	chr18	34859823	34864984	37.0029	23.1437	0.650167	5.23e-05	0.0195101	up
ENSMUSG00000031825	Crispld2	chr8	119992438	120052793	0.0353964	0.264877	-2.6914	5.46e-05	0.0198001	down
ENSMUSG00000064358	mt-Co3	chrMT	8607	9390	44.4369	59.2908	-0.439436	5.64e-05	0.0198398	down
ENSMUSG00000059657	Stfa2l1	chr16	36156811	36161953	0.0488358	0.963264	-4.06835	5.86e-05	0.0198398	down
ENSMUSG00000031078	Cttn	chr7	144435733	144471009	0.290145	0	5.70438	5.91e-05	0.0198398	up
ENSMUSG00000003541	Ier3	chr17	35821684	35822923	43.1787	30.9304	0.457097	7.18e-05	0.0235098	up
ENSMUSG00000064147	Rab44	chr17	29114145	29148980	0.00760066	0.258848	-4.50179	7.64e-05	0.0244093	down
ENSMUSG00000020053	Igf1	chr10	87858265	87937042	15.5355	20.7692	-0.446526	7.82e-05	0.0244292	down
ENSMUSG00000030468	Siglecg	chr7	43408204	43418358	0.184314	0.895808	-2.30043	0.000101339	0.0309246	down
ENSMUSG00000028150	Rorc	chr3	94372794	94398276	1.31746	0.672889	0.935336	0.000165044	0.0492456	up
ENSMUSG00000035385	Ccl2	chr11	82035571	82037453	1.19129	0.299806	1.95803	0.000175101	0.0511103	up
ENSMUSG00000020326	Ccng1	chr11	40748552	40755311	74.0833	91.7595	-0.335293	0.000237563	0.0678671	down
ENSMUSG00000003032	Klf4	chr4	55527143	55532466	15.2964	8.76114	0.774972	0.000261841	0.072931	up
ENSMUSG00000030830	Itgal	chr7	127296260	127335138	17.3527	13.511	0.335496	0.000266152	0.072931	up
ENSMUSG00000078816	Prkcg	chr7	3289179	3331099	7.13648	4.8857	0.520495	0.000280293	0.0752699	up
ENSMUSG00000021676	Iqgap2	chr13	95627174	95892483	0	0.216531	-5.32561	0.000326772	0.0860306	down
ENSMUSG00000094728	AC132444.2	chrGL456221.1	58743	59114	4.61991	2.10261	1.10326	0.000335031	0.0863867	up
ENSMUSG00000022816	Fstl1	chr16	37776873	37836514	0.511552	0.0172728	4.43998	0.000340992	0.0863867	up
ENSMUSG00000006403	Adamts4	chr1	171250421	171260637	0.177119	0.0413174	2.02529	0.000354511	0.0881485	up
ENSMUSG00000060803	Gstp1	chr19	4035407	4037985	9.01155	5.02166	0.816293	0.000365229	0.0891624	up
ENSMUSG00000052557	Gan	chr8	117158135	117215997	4.26942	3.14852	0.412274	0.000378961	0.0908628	up
ENSMUSG00000078566	Bnip3	chr7	138890836	138909519	66.5879	50.2984	0.379682	0.000388309	0.0914707	up
ENSMUSG00000026193	Fn1	chr1	71585520	71653200	0.214375	0.00956867	4.2744	0.000482761	0.111483	up
ENSMUSG00000013974	Mcemp1	chr8	3665754	3669259	0.204767	0.611455	-1.53705	0.000500652	0.111483	down
ENSMUSG00000026180	Cxcr2	chr1	74153989	74161246	0.0198436	0.159539	-2.85473	0.000505825	0.111483	down
ENSMUSG00000009681	Bcr	chr10	75060592	75184921	0.173961	0.0186713	3.03811	0.000506477	0.111483	up
ENSMUSG00000044734	Serpinb1a	chr13	32842092	32851185	0.0798138	0.56928	-2.77153	0.000533883	0.11562	down
ENSMUSG00000027257	Pacsin3	chr2	91255954	91264679	0.333955	0.0194964	3.64089	0.000559466	0.118392	up
ENSMUSG00000034156	Tspoap1	chr11	87760541	87785928	1.53929	0.763406	0.992789	0.000564316	0.118392	up
ENSMUSG00000032487	Ptgs2	chr1	150100031	150108227	2.40499	1.31262	0.850068	0.000593001	0.122448	up
ENSMUSG00000078763	Slfn1	chr11	83116849	83122670	0.111316	0.389417	-1.76715	0.000601888	0.122448	down
ENSMUSG00000055435	Maf	chr8	115682942	115707794	0.0505738	0	5.18792	0.000647244	0.12971	up
ENSMUSG00000103034	Gm8797	chr3	5750806	5751295	8.4884	4.71505	0.81719	0.000665345	0.131376	up
ENSMUSG00000038742	Angptl6	chr9	20873808	20879727	19.3347	13.0608	0.539676	0.000691483	0.134524	up
ENSMUSG00000033253	Szt2	chr4	118362743	118409273	18.9892	14.8556	0.327278	0.00070872	0.134524	up
ENSMUSG00000026715	Serpinc1	chr1	160978585	161005863	0.255328	0.644234	-1.34747	0.000711341	0.134524	down
ENSMUSG00000003882	Il7r	chr15	9505788	9530176	1.4705	2.39674	-0.71996	0.000735027	0.135825	down
ENSMUSG00000026358	Rgs1	chr1	144242296	144249242	62.8263	45.3788	0.441621	0.000738456	0.135825	up
ENSMUSG00000021176	Efcab11	chr12	99693045	99884439	4.51709	6.5128	-0.552038	0.000789254	0.143207	down
ENSMUSG00000022956	Atp5o	chr16	91925214	91931687	26.4175	37.5615	-0.532317	0.000818889	0.145073	down
ENSMUSG00000018102	H2bc4	chr13	23684199	23692908	2.73498	4.19302	-0.631909	0.000824151	0.145073	down
ENSMUSG00000032232	Cgnl1	chr9	71626509	71771602	0.184237	0.00570383	4.56641	0.000831955	0.145073	up
ENSMUSG00000068735	Trp53i11	chr2	93187548	93201759	2.54981	1.53032	0.717113	0.000849669	0.146263	up
ENSMUSG00000024401	Tnf	chr17	35199381	35202007	80.0581	62.5836	0.3298	0.000879937	0.149556	up
ENSMUSG00000039153	Runx2	chr17	44495987	44814797	0.894488	0.424801	1.03868	0.000931829	0.15342	up
ENSMUSG00000078607	1810010H24Rik	chr11	107025681	107030443	0.228726	0.667828	-1.55557	0.000932987	0.15342	down
ENSMUSG00000064356	mt-Atp8	chrMT	7766	7969	2.32498	21.6523	-3.23338	0.000944105	0.15342	down
ENSMUSG00000031722	Hp	chr8	109575128	109579172	1.03636	2.53296	-1.33528	0.000948375	0.15342	down
ENSMUSG00000022584	Ly6c2	chr15	75108158	75111970	0.196115	0.919409	-2.21868	0.000971874	0.155349	down
ENSMUSG00000020679	Hnf1b	chr11	83850063	83905819	0.160067	0.0105898	3.48183	0.00105425	0.166535	up
ENSMUSG00000030451	Herc2	chr7	56050196	56231800	15.8623	12.5531	0.311581	0.00109654	0.170062	up
ENSMUSG00000006435	Neurl1a	chr19	47178820	47259441	0.0235709	0.131178	-2.47375	0.00110191	0.170062	down
ENSMUSG00000030790	Adm	chr7	110627661	110629820	1.26532	0.538999	1.19127	0.00115518	0.176257	up
ENSMUSG00000034382	AI661453	chr17	47436615	47470638	0.212435	0.484305	-1.1972	0.00121964	0.184001	down
ENSMUSG00000051427	Ccdc157	chr11	4141123	4160293	1.1374	0.660952	0.747829	0.00123353	0.18403	up
ENSMUSG00000057530	Ece1	chr4	137862237	137965229	0.361036	0.0125454	4.40004	0.00126126	0.186098	up
ENSMUSG00000060802	B2m	chr2	122147686	122153083	1499.61	1825.86	-0.30973	0.00132572	0.191589	down
ENSMUSG00000068744	Psrc1	chr3	108383839	108388231	58.4281	72.0585	-0.329205	0.00132701	0.191589	down
ENSMUSG00000026131	Dst	chr1	33908225	34308661	14.4893	11.3741	0.323619	0.00136263	0.19274	up
ENSMUSG00000078941	Ak6	chr13	100650979	100666359	16.1256	21.6519	-0.446906	0.00137077	0.19274	down
ENSMUSG00000052270	Fpr2	chr17	17887824	17893952	0.0360666	0.400342	-3.29246	0.00137805	0.19274	down
ENSMUSG00000030516	Tjp1	chr7	65296165	65527781	0.120481	0	5.75689	0.00141398	0.193727	up
ENSMUSG00000055148	Klf2	chr8	72319033	72321656	36.8039	24.8837	0.536575	0.00142704	0.193727	up
ENSMUSG00000065999	Zfp985	chr4	147553277	147585198	0.0311449	0.3356	-3.39323	0.00142839	0.193727	down
ENSMUSG00000029710	Ephb4	chr5	137350109	137378669	0.170773	0.0238147	2.73349	0.00147693	0.198307	up
ENSMUSG00000034981	Parm1	chr5	91517615	91626894	0.0165813	0.0791633	-2.12366	0.0014918	0.198321	down
ENSMUSG00000045160	Bola3	chr6	83349147	83360136	50.5778	63.0089	-0.343066	0.00152597	0.200875	down
ENSMUSG00000046351	Zfp322a	chr13	23353103	23369208	7.54659	10.056	-0.444609	0.00154969	0.202016	down
ENSMUSG00000032125	Robo4	chr9	37401897	37415115	0.103328	0	5.69086	0.00160289	0.206942	up
ENSMUSG00000090523	Gypc	chr18	32528322	32560034	0.8258	0.339751	1.23819	0.00168269	0.213966	up
ENSMUSG00000038495	Otud7b	chr3	96104527	96161129	21.97	17.5969	0.295071	0.00168916	0.213966	up
ENSMUSG00000042644	Itpr3	chr17	27057304	27122223	17.8728	14.3899	0.287056	0.00170853	0.214396	up
ENSMUSG00000036850	Mrpl41	chr2	24974117	24975098	85.4999	104.558	-0.316654	0.00177879	0.219147	down
ENSMUSG00000030854	Ptpn5	chr7	47077795	47133684	0.205837	0.0251755	2.83236	0.00177903	0.219147	up
ENSMUSG00000030156	Cd69	chr6	129267325	129275436	0.0643942	0.284821	-2.1156	0.00179716	0.219368	down
ENSMUSG00000038803	Ost4	chr5	30905885	30907788	112.053	135.391	-0.298156	0.0018491	0.223544	down
ENSMUSG00000044080	S100a1	chr3	90511034	90514392	388.792	467.082	-0.291148	0.00186467	0.223544	down
ENSMUSG00000002028	Kmt2a	chr9	44803355	44881296	12.9858	9.90188	0.364905	0.00190602	0.223696	up
ENSMUSG00000033508	Asprv1	chr6	86628164	86629710	0.039681	0.285211	-2.88788	0.00191209	0.223696	down
ENSMUSG00000025738	Fbxl16	chr17	25809085	25821255	0.930888	0.508527	0.833277	0.0019193	0.223696	up
ENSMUSG00000058600	Rpl30	chr15	34440505	34443640	92.4072	162.88	-0.840796	0.00193257	0.223696	down
ENSMUSG00000054428	Atpif1	chr4	132530555	132533659	481.543	571.606	-0.273381	0.00199338	0.227133	down
ENSMUSG00000021831	Ero1l	chr14	45283087	45318771	106.725	85.3328	0.296878	0.00200345	0.227133	up
ENSMUSG00000052837	Junb	chr8	84976910	84978718	149.513	112.38	0.385234	0.00201302	0.227133	up
ENSMUSG00000014361	Mertk	chr2	128698956	128802894	0.092249	0	5.59751	0.00214208	0.239681	up
ENSMUSG00000033788	Dysf	chr6	84008590	84211060	0.0647487	0	5.63001	0.00216517	0.240262	up
ENSMUSG00000037820	Tgm2	chr2	158116402	158146436	3.63044	2.20247	0.691266	0.00228399	0.251369	up
ENSMUSG00000020022	Ndufa12	chr10	94198720	94221443	84.1207	59.2645	0.481314	0.00239116	0.261025	up
ENSMUSG00000047459	Dynlrb1	chr2	155236533	155250277	109.002	131.894	-0.300783	0.00242271	0.261858	down
ENSMUSG00000005800	Mmp8	chr9	7558456	7568485	0.223626	0.67187	-1.61488	0.00243903	0.261858	down
ENSMUSG00000031871	Cdh5	chr8	104101625	104144511	0.954537	0.105323	3.12685	0.00245729	0.261858	up
ENSMUSG00000060636	Rpl35a	chr16	33056453	33060189	72.4974	52.3699	0.444332	0.00265765	0.280204	up
ENSMUSG00000025582	Nptx1	chr11	119538719	119547753	0.0524358	0	5.32857	0.00267498	0.280204	up
ENSMUSG00000084786	Ubl5	chr9	20642878	20647140	106.239	128.299	-0.29752	0.00270906	0.280204	down
ENSMUSG00000061353	Cxcl12	chr6	117168535	117181367	0.0922762	0	5.53879	0.00271293	0.280204	up
ENSMUSG00000030600	Lrfn1	chr7	28451980	28468242	0.361233	0.78515	-1.1507	0.00278126	0.283406	down
ENSMUSG00000029602	Rasal1	chr5	120648812	120679597	11.2337	8.58116	0.361756	0.00278615	0.283406	up
ENSMUSG00000033004	Mycbp2	chr14	103113411	103346814	22.481	18.0517	0.290711	0.00284213	0.286927	up
ENSMUSG00000064246	Chil1	chr1	134182176	134190181	0.0604738	0.331107	-2.28426	0.00287743	0.288322	down
ENSMUSG00000056888	Glipr1	chr10	111985448	112002631	234.472	281.255	-0.288248	0.00297954	0.296342	down
ENSMUSG00000061126	Cyp4f39	chr17	32452723	32493320	0.450718	0.134764	1.6927	0.00302094	0.298251	up
ENSMUSG00000030393	Zik1	chr7	10487229	10495394	1.62998	2.15961	-0.428715	0.00309785	0.303612	down
ENSMUSG00000031070	Mrgprf	chr7	145300828	145309557	0.309286	0.0856766	1.79143	0.0031825	0.30757	up
ENSMUSG00000072915	Gm12258	chr11	58847158	58861956	1.6507	2.42969	-0.586774	0.00318405	0.30757	down
ENSMUSG00000117145	Gm4356	chr17	28726083	28726700	1.3812	0.529556	1.36671	0.00329832	0.316332	up
ENSMUSG00000035202	Lars2	chr9	123366927	123462666	31.7917	23.2496	0.426126	0.00340074	0.323842	up
ENSMUSG00000025204	Ndufb8	chr19	44548572	44555440	75.4088	91.5299	-0.304135	0.00351015	0.331907	down
ENSMUSG00000029361	Nos1	chr5	117781032	117958840	0.900695	0.554573	0.678422	0.00356737	0.334959	up
ENSMUSG00000000157	Itgb2l	chr16	96422288	96443619	0.082039	0.313731	-1.95428	0.00362009	0.335425	down
ENSMUSG00000052684	Jun	chr4	95049034	95052222	49.5551	39.1819	0.311923	0.0036223	0.335425	up
ENSMUSG00000039831	Arhgap29	chr3	121952541	122016753	0.27725	0.0194903	3.62869	0.00376638	0.342493	up
ENSMUSG00000020863	Luc7l3	chr11	94287890	94321988	105.171	124.643	-0.271564	0.00377939	0.342493	down
ENSMUSG00000048489	Depp1	chr6	116650609	116652794	0.409471	0.0184873	4.02098	0.00380959	0.342493	up
ENSMUSG00000020492	Ska2	chr11	87109234	87124635	21.0769	25.1278	-0.280206	0.00382092	0.342493	down
ENSMUSG00000040424	Hipk4	chr7	27523267	27531175	0.0664328	0	4.72794	0.00382617	0.342493	up
ENSMUSG00000024014	Pim1	chr17	29490753	29496112	46.0475	35.7096	0.340187	0.00394614	0.349726	up
ENSMUSG00000032318	Isl2	chr9	55538672	55546180	2.85657	4.17802	-0.568242	0.00395906	0.349726	down
ENSMUSG00000028517	Plpp3	chr4	105157347	105232764	0.222045	0.0718742	1.57443	0.00411367	0.361008	up
ENSMUSG00000043090	Zfp866	chr8	69761326	69791178	3.34258	4.38814	-0.422253	0.00426622	0.371965	down
ENSMUSG00000044258	Ctla2a	chr13	60934155	60936625	0.641935	0.0483522	3.50368	0.00431946	0.372141	up
ENSMUSG00000027636	Sla2	chr2	156872457	156887192	0.534122	0.271272	0.925946	0.00432368	0.372141	up
ENSMUSG00000067377	Tspan6	chrX	133891068	133898429	0.327408	0	5.3726	0.00438242	0.373346	up
ENSMUSG00000025144	Cenpx	chr11	120710942	120713738	85.5676	101.174	-0.269104	0.00442258	0.373346	down
ENSMUSG00000000628	Hk2	chr6	82725025	82774454	41.5165	34.1294	0.256285	0.00442502	0.373346	up
ENSMUSG00000051335	Gfod1	chr13	43195245	43304172	10.0921	7.9211	0.323648	0.00444889	0.373346	up
ENSMUSG00000046516	Cox17	chr16	38346991	38352763	4.2011	5.66778	-0.453431	0.00453304	0.378044	down
ENSMUSG00000029561	Oasl2	chr5	114896936	114912234	2.13409	1.21785	0.785417	0.00460934	0.382034	up
ENSMUSG00000054612	Mgmt	chr7	136894614	137130266	4.52674	5.80341	-0.389895	0.00466136	0.383976	down
ENSMUSG00000116895	Gm3435	chr17	15010176	15022449	1.38049	0.737934	0.891081	0.00481006	0.393809	up
ENSMUSG00000048271	Rbm33	chr5	28317121	28419239	25.5585	21.0328	0.255408	0.00484153	0.393983	up
ENSMUSG00000027086	Fastkd1	chr2	69686815	69713516	9.68722	7.56374	0.332635	0.00487899	0.39464	up
ENSMUSG00000000579	Dynlt1c	chr17	6601671	6609774	11.3108	7.40954	0.581051	0.00496642	0.398352	up
ENSMUSG00000001507	Itga3	chr11	95044474	95076801	0.19201	0.0138774	3.54762	0.00498423	0.398352	up
ENSMUSG00000060591	Ifitm2	chr7	140954837	140955987	68.2426	90.0864	-0.425754	0.00505864	0.400523	down
ENSMUSG00000037010	Apln	chrX	48025146	48034853	0.467753	0.0725535	2.63603	0.00514112	0.400523	up
ENSMUSG00000034471	Caskin2	chr11	115799183	115813639	8.2827	6.23223	0.383884	0.00514985	0.400523	up
ENSMUSG00000033713	Foxn3	chr12	99190078	99563582	24.5568	19.1221	0.335194	0.0051704	0.400523	up
ENSMUSG00000028238	Atp6v0d2	chr4	19876841	19922605	15.8034	19.7835	-0.349704	0.00519655	0.400523	down
ENSMUSG00000026921	Egfl7	chr2	26580014	26593120	2.18435	1.15389	0.885304	0.00521714	0.400523	up
ENSMUSG00000003873	Bax	chr7	45461697	45466898	162.441	192.532	-0.270654	0.00522019	0.400523	down
ENSMUSG00000048154	Kmt2d	chr15	98831669	98871204	24.2911	18.5282	0.364645	0.00535454	0.408497	up
ENSMUSG00000066258	Trim12a	chr7	104299894	104315466	0	0.136572	-4.98092	0.00541597	0.410849	down
ENSMUSG00000034525	Ice1	chr13	70551707	70637634	29.9444	24.4775	0.265074	0.0054766	0.413114	up
ENSMUSG00000050022	Amz1	chr5	140724127	140761439	40.9317	33.7075	0.253612	0.00553292	0.415031	up
ENSMUSG00000047843	Bri3	chr5	144244437	144446757	152.337	181.948	-0.281624	0.00559036	0.41701	down
ENSMUSG00000031304	Il2rg	chrX	101264378	101268255	51.1969	61.9429	-0.300854	0.00593116	0.439987	down
ENSMUSG00000036862	Dchs1	chr7	105752990	105787654	0.392738	0.230777	0.734317	0.00600203	0.442798	up
ENSMUSG00000048222	Mfap1b	chr2	121460235	121474067	0.890805	1.59766	-0.863022	0.00610375	0.447842	down
ENSMUSG00000040212	Emp3	chr7	45918023	45921404	212.493	247.405	-0.245448	0.00623826	0.453915	down
ENSMUSG00000017652	Cd40	chr2	165055627	165072948	0.736506	0.296619	1.25732	0.00625413	0.453915	up
ENSMUSG00000037818	Abhd18	chr3	40846970	40938138	2.4571	1.64401	0.561135	0.0063197	0.456208	up
ENSMUSG00000025408	Ddit3	chr10	127290774	127296288	38.5084	48.7635	-0.364557	0.006422	0.459111	down
ENSMUSG00000060470	Adgrg3	chr8	95017692	95045250	0.0169254	0.152325	-2.8278	0.0064429	0.459111	down
ENSMUSG00000026981	Il1rn	chr2	24336853	24351494	11.1641	14.0943	-0.364242	0.00646249	0.459111	down
ENSMUSG00000015647	Lama5	chr2	180176373	180225859	0.112623	0.00580172	3.84267	0.00658037	0.465024	up
ENSMUSG00000061393	Acvr2b	chr9	119402118	119434995	5.40566	3.94067	0.428076	0.00673547	0.472612	up
ENSMUSG00000062082	Cd200r4	chr16	44811733	44839150	13.5789	16.2625	-0.286682	0.00675814	0.472612	down
ENSMUSG00000045095	Magi1	chr6	93675455	94283917	6.15702	4.86664	0.314361	0.00680737	0.473589	up
ENSMUSG00000048970	C1galt1c1	chrX	38630785	38635087	12.6902	15.8318	-0.342257	0.00690711	0.474349	down
ENSMUSG00000048440	Cyp4f16	chr17	32536558	32551798	14.775	11.6313	0.320349	0.00691269	0.474349	up
ENSMUSG00000022358	Fbxo32	chr15	58175879	58214932	0.534647	0.360829	0.538069	0.00692429	0.474349	up
ENSMUSG00000051682	Treml4	chr17	48264295	48275360	0.856839	0.32791	1.33824	0.00705546	0.480796	up
ENSMUSG00000078554	Fam229a	chr4	129491190	129491956	0.281588	0	4.58642	0.00709001	0.480796	up
ENSMUSG00000070327	Rnf213	chr11	119393100	119487418	20.3605	16.5037	0.276707	0.00715651	0.482867	up
ENSMUSG00000022579	Gpihbp1	chr15	75596628	75599481	0.24854	0	5.11163	0.00739661	0.496572	up
ENSMUSG00000024866	Acy3	chr19	3986570	3990007	0.42656	0.0982314	2.00601	0.00746107	0.498407	up
ENSMUSG00000046447	Camk2n1	chr4	138454314	138460123	0.0366528	0	4.59159	0.00755204	0.501987	up
ENSMUSG00000038564	Ift172	chr5	31253277	31291116	34.7014	28.2005	0.273424	0.00773681	0.511735	up
ENSMUSG00000027360	Hdc	chr2	126593667	126619299	0.56472	1.09857	-0.983056	0.00783683	0.515809	down
ENSMUSG00000030352	Tspan9	chr6	127961396	128143594	0.322861	0.0173839	3.77951	0.00799051	0.520275	up
ENSMUSG00000029373	Pf4	chr5	90772435	90773383	0.57685	0.0831726	2.57046	0.00800219	0.520275	up
ENSMUSG00000035692	Isg15	chr4	156199455	156200796	6.93907	4.54145	0.579577	0.0080455	0.520275	up
ENSMUSG00000030655	Smg1	chr7	118131308	118243670	36.1391	29.7612	0.254145	0.00805968	0.520275	up
ENSMUSG00000031134	Rbmx	chrX	57383530	57393036	33.3847	38.9117	-0.247826	0.00818314	0.522085	down
ENSMUSG00000063193	Cd300lb	chr11	114922781	114934386	62.9682	73.2906	-0.245309	0.00818506	0.522085	down
ENSMUSG00000042708	Shcbp1l	chr1	153425162	153452574	12.342	9.75115	0.315989	0.00822245	0.522085	up
ENSMUSG00000028137	Celf3	chr3	94478295	94492198	1.03487	1.52389	-0.588841	0.00824324	0.522085	down
ENSMUSG00000004642	Slbp	chr5	33634952	33652574	62.9502	72.842	-0.237283	0.00840148	0.527796	down
ENSMUSG00000035284	Vps13c	chr9	67840396	67995638	93.194	77.6624	0.236793	0.00841203	0.527796	up
ENSMUSG00000048329	Mfsd6l	chr11	68556186	68558245	0.312222	0.102198	1.52789	0.00857847	0.533147	up
ENSMUSG00000034462	Pkd2	chr5	104459450	104505819	10.9467	9.0162	0.255063	0.00864676	0.533147	up
ENSMUSG00000027463	Slc52a3	chr2	151996511	152009258	0.273624	0.102991	1.35383	0.00866996	0.533147	up
ENSMUSG00000022066	Entpd4b	chr14	69555424	69585520	0.879744	0.135152	2.63534	0.00869449	0.533147	up
ENSMUSG00000020092	Pald1	chr10	61319656	61383530	23.0128	19.0286	0.247994	0.00869585	0.533147	up
ENSMUSG00000035860	Cdhr3	chr12	33033796	33092875	0.175358	0.0134072	3.31685	0.00882462	0.538583	up
ENSMUSG00000064368	mt-Nd6	chrMT	13552	14070	105.642	83.6527	0.310308	0.00890877	0.5402	up
ENSMUSG00000025494	Sigirr	chr7	141091175	141100572	7.14514	5.37828	0.384861	0.00893159	0.5402	up
ENSMUSG00000044533	Rps2	chr17	24718116	24721929	40.6816	31.7711	0.329941	0.00908457	0.541602	up
ENSMUSG00000054901	Arhgef33	chr17	80307407	80400081	0.17523	0	4.82967	0.00908889	0.541602	up
ENSMUSG00000041779	Tram2	chr1	20996299	21079229	4.14699	3.10649	0.389957	0.00909122	0.541602	up
ENSMUSG00000005672	Kit	chr5	75574916	75656722	0.183116	0.0158129	3.29008	0.00911612	0.541602	up
ENSMUSG00000039585	Myo9a	chr9	59750896	59928866	6.66615	5.45635	0.263741	0.00917197	0.54252	up
ENSMUSG00000022802	Lmln	chr16	33062521	33127695	3.44009	2.51433	0.427943	0.00933162	0.549243	up
ENSMUSG00000097075	Cdiptos	chr7	126971722	126976098	1.69941	2.6164	-0.647215	0.00941729	0.549243	down
ENSMUSG00000074203	G430095P16Rik	chr8	84723007	84726844	3.38978	5.27331	-0.649464	0.00949352	0.549243	down
ENSMUSG00000039196	Orm1	chr4	63344560	63348163	0.0997155	0.419648	-2.1061	0.00952088	0.549243	down
ENSMUSG00000004815	Dgkq	chr5	108646693	108669672	6.50523	5.21669	0.291697	0.00952268	0.549243	up
ENSMUSG00000056501	Cebpb	chr2	167688915	167690418	155.872	192.459	-0.329625	0.00953107	0.549243	down
ENSMUSG00000028184	Adgrl2	chr3	148815583	148990555	0.0946383	0.00530902	3.70959	0.00976757	0.555309	up
ENSMUSG00000002980	Bcam	chr7	19756131	19771016	0.209461	0	5.07291	0.00979479	0.555309	up
ENSMUSG00000051855	Mest	chr6	30723547	30748465	0.209265	0	5.07291	0.00979479	0.555309	up
ENSMUSG00000038056	Kmt2c	chr5	25271798	25498783	14.0724	11.3907	0.279236	0.00980177	0.555309	up
ENSMUSG00000066036	Ubr4	chr4	139352609	139489588	39.8499	31.912	0.294523	0.00987389	0.555717	up
ENSMUSG00000039771	Polr2j	chr5	136116631	136122947	69.7933	82.7041	-0.269461	0.00989173	0.555717	down
ENSMUSG00000058006	Mdn1	chr4	32657119	32775217	43.0236	35.7614	0.240732	0.0100055	0.557375	up
ENSMUSG00000031385	Plxnb3	chrX	73757090	73772514	0.996003	0.706588	0.465408	0.0100381	0.557375	up
ENSMUSG00000038060	Dlec1	chr9	119102478	119148246	0.156717	0.0430585	1.79261	0.0100458	0.557375	up
ENSMUSG00000006021	Kptn	chr7	16119895	16127516	20.2512	15.987	0.313636	0.0100949	0.557794	up
ENSMUSG00000038319	Kcnh2	chr5	24319589	24351604	0.141516	0.0198929	2.63	0.0103231	0.564457	up
ENSMUSG00000033191	Tie1	chr4	118471191	118490061	0.191404	0.0254774	2.80676	0.0103273	0.564457	up
ENSMUSG00000028602	Tnfrsf8	chr4	145267137	145315164	0.525883	0.813566	-0.668535	0.0103416	0.564457	down
ENSMUSG00000040152	Thbs1	chr2	118111876	118127133	0.607825	1.08126	-0.844379	0.0104897	0.564928	down
ENSMUSG00000049588	Ccdc69	chr11	55049731	55078131	3.83517	5.34517	-0.501849	0.0105094	0.564928	down
ENSMUSG00000026034	Clk1	chr1	58410189	58424066	81.6949	95.5266	-0.251556	0.0105101	0.564928	down
ENSMUSG00000025161	Slc16a3	chr11	120948480	120960868	76.8043	62.9396	0.260791	0.0105486	0.564928	up
ENSMUSG00000074220	Zfp382	chr7	30121942	30134950	7.10056	5.2692	0.409192	0.0105606	0.564928	up
ENSMUSG00000090958	Lrrc32	chr7	98489283	98502181	0.144383	0.0129753	3.24079	0.0107094	0.570617	up
ENSMUSG00000038664	Herc1	chr9	66350450	66508775	29.641	24.7539	0.233796	0.0108778	0.575234	up
ENSMUSG00000095217	H2bc15	chr13	21754123	21754503	0	0.508227	-4.86457	0.0108818	0.575234	down
ENSMUSG00000032855	Pkd1	chr17	24549834	24596508	14.3718	11.8996	0.246073	0.0109745	0.577861	up
ENSMUSG00000015850	Adamtsl4	chr3	95676201	95687917	0.279198	0.538032	-0.98287	0.01112	0.583234	down
ENSMUSG00000041168	Lonp1	chr17	56614297	56626887	79.9248	67.0083	0.228302	0.0112294	0.584086	up
ENSMUSG00000028649	Macf1	chr4	123349633	123684360	37.8513	31.2328	0.250863	0.0113099	0.584086	up
ENSMUSG00000053877	Srcap	chr7	127511983	127561219	0.959075	0.660054	0.514667	0.0113973	0.584086	up
ENSMUSG00000078899	Gm4631	chr2	175321955	175338197	0	0.0705127	-4.98161	0.0113987	0.584086	down
ENSMUSG00000021714	Cenpk	chr13	104228611	104252392	12.8877	16.3563	-0.368201	0.011408	0.584086	down
ENSMUSG00000042564	Fam227a	chr15	79609576	79658956	0.328623	0.121367	1.38501	0.0114213	0.584086	up
ENSMUSG00000074521	Gm14327	chr2	177897096	177905784	0.433115	0.116205	1.7984	0.0114407	0.584086	up
ENSMUSG00000028073	Pear1	chr3	87747890	87824306	0.520419	0.285444	0.840572	0.0116367	0.591843	up
ENSMUSG00000042613	Pbxip1	chr3	89436706	89450952	75.1577	62.647	0.237093	0.0117293	0.593466	up
ENSMUSG00000041936	Agrn	chr4	156165290	156197488	4.64045	3.7061	0.296418	0.0117571	0.593466	up
ENSMUSG00000006567	Atp7b	chr8	21992785	22060305	0.0698065	0.0181433	1.81642	0.0119532	0.598929	up
ENSMUSG00000040740	Slc25a34	chr4	141618824	141623821	0.0734854	0.00732165	2.93981	0.0119545	0.598929	up
ENSMUSG00000025151	Maged1	chrX	94535474	94542143	0.20041	0.0122136	3.61013	0.012025	0.600221	up
ENSMUSG00000029012	Orc5	chr5	22486485	22550429	25.3838	29.9993	-0.266539	0.0120775	0.600611	down
ENSMUSG00000026308	Klhl30	chr1	91351016	91362416	3.73606	2.8251	0.375812	0.0121634	0.602651	up
ENSMUSG00000012429	Mplkip	chr13	17695192	17699748	13.6757	16.0438	-0.257264	0.0122467	0.604545	down
ENSMUSG00000033705	Stard9	chr2	120629121	120731895	13.8515	11.4905	0.243051	0.0123694	0.608367	up
ENSMUSG00000095672	AC133103.5	chrGL456211.1	160465	162404	2.16278	3.70417	-0.785664	0.0125253	0.613788	down
ENSMUSG00000034911	Ushbp1	chr8	71384272	71395802	0.0698591	0	4.62203	0.0126502	0.616046	up
ENSMUSG00000061723	Tnnt3	chr7	142498836	142516009	0.349171	0.0674835	2.22999	0.0126679	0.616046	up
ENSMUSG00000031493	Ggn	chr7	29170210	29173976	0.374373	0.143886	1.3234	0.0127329	0.616046	up
ENSMUSG00000027603	Ggt7	chr2	155490379	155518237	0.296662	0.0646797	2.12795	0.0127549	0.616046	up
ENSMUSG00000036062	Phf24	chr4	42916660	42944752	0	0.0575593	-4.54435	0.0128584	0.616853	down
ENSMUSG00000044627	Swi5	chr2	32278816	32288075	105.738	121.74	-0.229603	0.0129454	0.616853	down
ENSMUSG00000028539	Artn	chr4	117926162	117929763	0.148929	0	4.69731	0.0129625	0.616853	up
ENSMUSG00000032377	Plscr4	chr9	92457373	92492456	6.55811	7.96185	-0.303992	0.0129625	0.616853	down
ENSMUSG00000035513	Ntng2	chr2	29194541	29253005	0.310854	0.684936	-1.17334	0.0130014	0.616853	down
ENSMUSG00000030144	Clec4d	chr6	123262111	123275265	96.459	113.967	-0.266169	0.0131206	0.617946	down
ENSMUSG00000070436	Serpinh1	chr7	99345376	99353239	0.441566	0.0763275	2.45548	0.0131576	0.617946	up
ENSMUSG00000071398	2410004P03Rik	chr12	17003319	17011727	0.0783529	0.256287	-1.72205	0.0131625	0.617946	down
ENSMUSG00000023980	Taf8	chr17	47483364	47502292	12.3117	14.559	-0.267366	0.0133457	0.624364	down
ENSMUSG00000028141	Oaz3	chr3	94432414	94443915	0.190187	0.017352	3.0458	0.0136018	0.631703	up
ENSMUSG00000022889	Mrpl39	chr16	84717576	84735742	39.4857	45.3518	-0.226356	0.0136256	0.631703	down
ENSMUSG00000087385	Frg2f1	chr4	119530308	119539529	2.1659	1.29977	0.711257	0.0136437	0.631703	up
ENSMUSG00000004267	Eno2	chr6	124760053	124769673	56.5503	46.6748	0.250971	0.0137001	0.632133	up
ENSMUSG00000007655	Cav1	chr6	17306335	17341452	0.824033	0.123264	2.65549	0.0138018	0.634644	up
ENSMUSG00000015890	Amdhd1	chr10	93523338	93540033	0.119797	0.0234585	2.21978	0.0142678	0.649479	up
ENSMUSG00000020717	Pecam1	chr11	106654217	106750628	0.872308	0.169462	2.32912	0.0142691	0.649479	up
ENSMUSG00000018919	Tm4sf5	chr11	70505244	70511178	1.604	2.78903	-0.792079	0.0142695	0.649479	down
ENSMUSG00000031502	Col4a1	chr8	11198423	11312826	1.45751	0.372326	1.9417	0.0143445	0.650687	up
ENSMUSG00000026240	Cops7b	chr1	86582904	86609375	21.4516	24.7487	-0.231076	0.0144598	0.65371	down
ENSMUSG00000036091	Hyal3	chr9	107580818	107587359	0.681412	0.310259	1.07346	0.0145531	0.655719	up
ENSMUSG00000096719	Mrgpra2b	chr7	47463806	47528862	0	0.122988	-4.548	0.0146349	0.657093	down
ENSMUSG00000022822	Abcc5	chr16	20331303	20426394	129.059	107.375	0.240011	0.0146815	0.657093	up
ENSMUSG00000034037	Fgd5	chr6	91978878	92076004	0.0832578	0.00543777	3.54648	0.0149171	0.662699	up
ENSMUSG00000001021	S100a3	chr3	90584659	90602702	0	0.182055	-4.86788	0.0149518	0.662699	down
ENSMUSG00000056492	Adgrf5	chr17	43360451	43459557	0.112903	0.0110401	3.11388	0.0149839	0.662699	up
ENSMUSG00000078517	Emc1	chr4	139352587	139378730	13.8038	11.1892	0.277492	0.0150362	0.662699	up
ENSMUSG00000034973	Dop1a	chr9	86467154	86555923	10.4698	8.62705	0.252099	0.0150549	0.662699	up
ENSMUSG00000052889	Prkcb	chr7	122288751	122634402	0.0232922	0.15046	-2.69213	0.0151028	0.662699	down
ENSMUSG00000078350	Smim1	chr4	154020470	154026230	0.0664311	0.226243	-1.79369	0.0151765	0.663762	down
ENSMUSG00000028497	Hacd4	chr4	88396144	88438928	11.6693	9.43574	0.279582	0.0152451	0.664598	up
ENSMUSG00000021707	Dhfr	chr13	92354726	92389053	9.09889	10.7978	-0.272792	0.0153247	0.665904	down
ENSMUSG00000043535	Setx	chr2	29124181	29182471	25.3303	21.2127	0.229526	0.015388	0.666499	up
ENSMUSG00000002900	Lamb1	chr12	31265234	31329644	0.0532992	0	4.58317	0.0155516	0.671418	up
ENSMUSG00000049232	Tigd2	chr6	59208870	59212033	7.84304	6.44399	0.2585	0.0157034	0.67446	up
ENSMUSG00000052056	Zfp217	chr2	170108643	170148103	19.9025	16.312	0.260741	0.0157725	0.67446	up
ENSMUSG00000027306	Nusap1	chr2	119618298	119651244	47.0769	54.5959	-0.239832	0.0158157	0.67446	down
ENSMUSG00000047153	Khnyn	chr14	55884947	55898775	9.28024	7.73375	0.237665	0.015823	0.67446	up
ENSMUSG00000026220	Slc16a14	chr1	84905898	84935134	0.541433	0.277739	0.93712	0.0159189	0.676401	up
ENSMUSG00000079293	Clec7a	chr6	129461591	129472779	14.5605	17.7921	-0.318767	0.0160652	0.678414	down
ENSMUSG00000031959	Wdr59	chr8	111448797	111522092	4.72116	3.83438	0.272685	0.0161714	0.678414	up
ENSMUSG00000068876	Cgn	chr3	94760069	94786515	0.0705767	0.0144482	2.08224	0.0162294	0.678414	up
ENSMUSG00000074364	Ehd2	chr7	15946958	15967567	2.06349	1.46821	0.461991	0.0162727	0.678414	up
ENSMUSG00000032531	Amotl2	chr9	102716672	102733418	1.07492	0.659708	0.668035	0.016281	0.678414	up
ENSMUSG00000030527	Crtc3	chr7	80586627	80688877	13.2376	10.6702	0.286155	0.0163528	0.678414	up
ENSMUSG00000040782	Cop1	chr1	159232320	159347640	22.9559	18.5439	0.279409	0.0163536	0.678414	up
ENSMUSG00000037239	Spred3	chr7	29158829	29170411	3.0273	2.22108	0.42267	0.0163705	0.678414	up
ENSMUSG00000032109	Nlrx1	chr9	44252717	44268599	5.27984	4.13985	0.327004	0.0166181	0.686558	up
ENSMUSG00000057897	Camk2b	chr11	5969644	6066362	0.061923	0	4.41457	0.0168782	0.691844	up
ENSMUSG00000003934	Efnb3	chr11	69554092	69560205	0.0661526	0.161361	-1.27445	0.0168895	0.691844	down
ENSMUSG00000042821	Snai1	chr2	167538195	167542814	0.116372	0	4.83879	0.0169006	0.691844	up
ENSMUSG00000025911	Adhfe1	chr1	9547948	9580673	7.9325	9.61216	-0.302658	0.0170957	0.697701	down
ENSMUSG00000021257	Angel1	chr12	86700502	86726460	4.80891	3.56631	0.406804	0.0172446	0.700121	up
ENSMUSG00000063488	Zkscan7	chr9	122885685	122898618	1.84805	1.38489	0.394131	0.0172592	0.700121	up
ENSMUSG00000061898	Rbak	chr5	143172186	143180775	3.9922	3.14724	0.315603	0.0174171	0.704395	up
ENSMUSG00000054383	Pnma1	chr12	84146131	84148489	0.129698	0.0326238	1.92617	0.017501	0.705665	up
ENSMUSG00000032946	Rasgrp2	chr19	6399340	6415216	0.148668	0.410003	-1.5151	0.0176351	0.707188	down
ENSMUSG00000023495	Pcbp4	chr9	106453291	106464012	2.82993	1.73814	0.675304	0.0176442	0.707188	up
ENSMUSG00000001403	Ube2c	chr2	164769898	164778822	52.4779	63.8621	-0.309221	0.0177764	0.71037	down
ENSMUSG00000019726	Lyst	chr13	13590397	13778803	40.8609	34.567	0.215485	0.017959	0.710415	up
ENSMUSG00000024501	Dpysl3	chr18	43320984	43438286	0.0859349	0	4.8471	0.0179684	0.710415	up
ENSMUSG00000049313	Sorl1	chr9	41964720	42124297	117.949	95.9214	0.272957	0.0179842	0.710415	up
ENSMUSG00000020385	Clk4	chr11	51261730	51281766	51.7261	59.677	-0.232696	0.01806	0.710415	down
ENSMUSG00000014932	Yes1	chr5	32611171	32687057	0.0596562	0	4.60454	0.0180907	0.710415	up
ENSMUSG00000059498	Fcgr3	chr1	171051174	171064935	51.6273	58.7414	-0.212365	0.01815	0.710415	down
ENSMUSG00000020263	Appl2	chr10	83600033	83648738	73.8174	62.3885	0.215973	0.0181789	0.710415	up
ENSMUSG00000026825	Dnm1	chr2	32308471	32353338	2.34167	1.70654	0.42367	0.0182009	0.710415	up
ENSMUSG00000041842	Fhdc1	chr3	84442198	84480429	0.13194	0.0383283	1.71696	0.0184331	0.717393	up
ENSMUSG00000033703	Fcsk	chr8	110882456	110902488	7.59775	6.11977	0.282546	0.0185377	0.71938	up
ENSMUSG00000040276	Pacsin1	chr17	27655509	27711482	0.501924	0.249957	0.981434	0.0186993	0.723561	up
ENSMUSG00000002763	Pex6	chr17	46711463	46725541	24.4718	20.327	0.240544	0.0187602	0.723831	up
ENSMUSG00000022672	Prkdc	chr16	15637866	15842235	5.63495	4.61092	0.263627	0.0189202	0.727913	up
ENSMUSG00000034930	Rtkn	chr6	83135463	83152579	2.51445	3.3423	-0.433319	0.019161	0.73507	down
ENSMUSG00000056602	Fry	chr5	150118645	150497753	2.43577	1.84051	0.372761	0.0192857	0.737748	up
ENSMUSG00000068284	Usf3	chr16	44173246	44227465	6.85512	5.58633	0.270136	0.0194933	0.743569	up
ENSMUSG00000022220	Adcy4	chr14	55769057	55784095	0.206464	0.0273076	2.78086	0.0197013	0.743792	up
ENSMUSG00000031839	Hsbp1	chr8	119344488	119348922	100.425	114.186	-0.211355	0.0197023	0.743792	down
ENSMUSG00000037095	Lrg1	chr17	56119678	56122001	0.40502	0.744063	-0.867356	0.0197417	0.743792	down
ENSMUSG00000019820	Utrn	chr10	12382188	12869365	4.87018	3.74576	0.35219	0.0197547	0.743792	up
ENSMUSG00000015083	C8g	chr2	25498651	25501719	0.48176	1.03656	-1.11655	0.0198288	0.743792	down
ENSMUSG00000048279	Sacs	chr14	61138457	61240695	6.54533	5.42723	0.244904	0.0199675	0.743792	up
ENSMUSG00000035606	Ky	chr9	102505750	102546239	0	0.0487834	-4.54679	0.0199901	0.743792	down
ENSMUSG00000045362	Tnfrsf26	chr7	143607659	143628722	11.9718	13.6873	-0.218746	0.0200191	0.743792	down
ENSMUSG00000038538	Ubn2	chr6	38433950	38524825	16.7344	13.8395	0.248923	0.0200426	0.743792	up
ENSMUSG00000036955	Kifbp	chr10	62538626	62578457	22.9878	26.6111	-0.236257	0.0200977	0.743792	down
ENSMUSG00000001588	Acap1	chr11	69881567	69895539	8.10708	6.39262	0.312551	0.0201085	0.743792	up
ENSMUSG00000008734	Gprc5b	chr7	118972047	118995211	0.169033	0.0414246	1.92999	0.0202058	0.744488	up
ENSMUSG00000049800	Sertad2	chr11	20543253	20653021	8.10305	6.59662	0.272362	0.0202612	0.744488	up
ENSMUSG00000015839	Nfe2l2	chr2	75675513	75704641	134.156	152.836	-0.214453	0.0203941	0.744488	down
ENSMUSG00000052512	Nav2	chr7	48908716	49610090	26.0317	20.8831	0.292233	0.0204322	0.744488	up
ENSMUSG00000025558	Dock9	chr14	121542046	121797837	1.56559	1.19278	0.3629	0.0204454	0.744488	up
ENSMUSG00000079192	AC125149.1	chrGL456210.1	123792	124928	15.7253	11.0408	0.479804	0.02046	0.744488	up
ENSMUSG00000002910	Arrdc2	chr8	70835129	70839720	10.5724	12.7418	-0.295194	0.0206245	0.747175	down
ENSMUSG00000020738	Sumo2	chr11	115523102	115536276	57.7804	89.697	-0.660536	0.0206451	0.747175	down
ENSMUSG00000042073	Abhd14b	chr9	106447459	106452923	0.860631	1.44632	-0.769149	0.0207314	0.748102	down
ENSMUSG00000058748	Zfp958	chr8	4613167	4630231	11.7188	13.8406	-0.267396	0.0207821	0.748102	down
ENSMUSG00000057219	Armc7	chr11	115475667	115490467	10.3204	12.7475	-0.32906	0.0208698	0.748913	down
ENSMUSG00000044367	Slc16a13	chr11	70216789	70221064	14.094	17.3401	-0.324229	0.0209617	0.748913	down
ENSMUSG00000043740	B430306N03Rik	chr17	48316141	48327024	0.341834	0.577701	-0.75087	0.020972	0.748913	down
ENSMUSG00000018707	Dync1h1	chr12	110601452	110666945	123.969	101.591	0.261185	0.0212555	0.757021	up
ENSMUSG00000008575	Nfib	chr4	82290173	82705750	0.084744	0.00935164	2.96725	0.0213869	0.757682	up
ENSMUSG00000033960	Jcad	chr18	4634878	4682869	0.0838368	0.00929264	2.96158	0.0213869	0.757682	up
ENSMUSG00000075502	Kbtbd6	chr14	79451835	79454818	0.54496	0.822989	-0.615912	0.0215116	0.757951	down
ENSMUSG00000000489	Pdgfb	chr15	79995874	80014977	14.7357	17.52	-0.278329	0.0215416	0.757951	down
ENSMUSG00000087006	Gm13889	chr2	93955810	93957201	0.121717	0.319555	-1.38245	0.0215763	0.757951	down
ENSMUSG00000046034	Otulin	chr15	27542635	27630693	81.2546	92.5449	-0.214078	0.0216468	0.757951	down
ENSMUSG00000031398	Plxna3	chrX	74329066	74344689	5.90011	4.58908	0.341187	0.0216767	0.757951	up
ENSMUSG00000036372	Tmem258	chr19	10204014	10207824	72.473	84.7754	-0.250624	0.0219914	0.766957	down
ENSMUSG00000055322	Tns1	chr1	73910231	74124449	1.25638	0.884943	0.470713	0.0221424	0.770223	up
ENSMUSG00000053192	Mllt11	chr3	95219135	95232171	95.6441	108.061	-0.202376	0.0223456	0.775282	down
ENSMUSG00000049751	Rpl36al	chr12	69182731	69184083	1.11075	1.86235	-0.737112	0.0225061	0.778204	down
ENSMUSG00000089929	Bcl2a1b	chr9	89199209	89207827	1.35907	0.539747	1.30582	0.0225457	0.778204	up
ENSMUSG00000027544	Nfatc2	chr2	168476410	168601657	9.52468	7.56968	0.305824	0.0227715	0.782067	up
ENSMUSG00000073406	H2-Bl	chr17	36080115	36084223	0.999373	0.512662	0.921576	0.0227967	0.782067	up
ENSMUSG00000029279	Brdt	chr5	107331159	107387058	0.40394	0.20208	0.953926	0.0228955	0.782067	up
ENSMUSG00000028111	Ctsk	chr3	95499256	95509362	9.40854	11.4408	-0.308754	0.0229028	0.782067	down
ENSMUSG00000054626	Xlr	chrX	53777118	53797706	54.1662	61.4459	-0.208575	0.0229489	0.782067	down
ENSMUSG00000045658	Pid1	chr1	84036296	84364180	76.3304	87.6556	-0.225844	0.0231396	0.784715	down
ENSMUSG00000028861	Mrps15	chr4	126046925	126055532	128.017	145.3	-0.208897	0.0231925	0.784715	down
ENSMUSG00000049985	Ankrd55	chr13	112288451	112384002	3.89153	5.16507	-0.4358	0.0232659	0.784715	down
ENSMUSG00000007682	Dio2	chr12	90724552	90738438	0.155774	0.25222	-0.698766	0.0233062	0.784715	down
ENSMUSG00000079659	Tmem243	chr5	9100668	9160986	14.1869	16.2444	-0.222146	0.0233543	0.784715	down
ENSMUSG00000036473	Tbc1d24	chr17	24175431	24205562	10.0812	8.41942	0.231785	0.0233772	0.784715	up
ENSMUSG00000049086	Bmyc	chr2	25706739	25707721	32.0213	37.6657	-0.261088	0.0235397	0.788197	down
ENSMUSG00000071561	Cstdc5	chr16	36359382	36367748	0.202196	0.712079	-1.92945	0.0236139	0.788717	down
ENSMUSG00000081769	Gm12216	chr11	53783418	53859256	0.0450226	0.322828	-2.50814	0.0238617	0.789979	down
ENSMUSG00000026837	Col5a1	chr2	27886425	28039514	0.102477	0.0157651	2.51722	0.0238713	0.789979	up
ENSMUSG00000079808	AC168977.1	chrGL456212.1	128555	150452	22.2223	26.0182	-0.255667	0.0239006	0.789979	down
ENSMUSG00000066042	Med18	chr4	132458731	132463921	6.17836	7.81157	-0.362654	0.0239171	0.789979	down
ENSMUSG00000031503	Col4a2	chr8	11312805	11449287	0.578339	0.120149	2.23241	0.0239722	0.789979	up
ENSMUSG00000022474	Pmm1	chr15	81951108	81960930	22.3471	18.3135	0.259557	0.0240342	0.789979	up
ENSMUSG00000059713	Rcan3	chr4	135412308	135433853	13.9065	11.6505	0.228814	0.0240636	0.789979	up
ENSMUSG00000020017	Hal	chr10	93488768	93519304	2.92982	3.70339	-0.361337	0.0242174	0.79309	down
ENSMUSG00000024597	Slc12a2	chr18	57878678	57946821	6.99877	5.80089	0.245575	0.0243336	0.794956	up
ENSMUSG00000028763	Hspg2	chr4	137468769	137570630	0.0767347	0.0126713	2.4996	0.0244913	0.795459	up
ENSMUSG00000094410	Gm38394	chr1	133619940	133661318	4.72484	3.92647	0.240589	0.0244992	0.795459	up
ENSMUSG00000038622	Med30	chr15	52712408	52730564	34.1792	39.4039	-0.231689	0.0245604	0.795459	down
ENSMUSG00000030787	Lyve1	chr7	110850607	110863239	0.106192	0.010144	2.94879	0.024592	0.795459	up
ENSMUSG00000032014	Oaf	chr9	43221235	43239911	0.110429	0	4.23458	0.0246452	0.795459	up
ENSMUSG00000078901	Gm14440	chr2	175275125	175286805	0.145411	0.0215332	2.56159	0.0247784	0.797842	up
ENSMUSG00000003271	Sult2b1	chr7	45729983	45784669	0.509521	0.208832	1.25354	0.0248388	0.797871	up
ENSMUSG00000020220	Vps13d	chr4	144972622	145195005	14.0494	11.9832	0.203864	0.0249635	0.798541	up
ENSMUSG00000053110	Yap1	chr9	7931999	8004596	0.0779176	0	4.59257	0.0249786	0.798541	up
ENSMUSG00000043629	1700019D03Rik	chr1	52922324	53020179	0.4256	0.189398	1.14337	0.025245	0.802835	up
ENSMUSG00000045482	Trrap	chr5	144767732	144859778	21.9233	18.1893	0.243301	0.0252538	0.802835	up
ENSMUSG00000000792	Slc5a5	chr8	70882889	70892757	0.0631428	0.0066765	2.82613	0.0252923	0.802835	up
ENSMUSG00000018567	Gabarap	chr11	69991143	69994951	414.761	481.399	-0.241734	0.0255387	0.80606	down
ENSMUSG00000032595	Cdhr4	chr9	107992497	107999684	0.598058	0.230601	1.31085	0.0256641	0.80606	up
ENSMUSG00000109864	Eid3	chr10	82866626	82867930	1.06336	0.632164	0.723238	0.025686	0.80606	up
ENSMUSG00000046312	Myorg	chr4	41495604	41503076	0.861941	0.561416	0.605649	0.0257006	0.80606	up
ENSMUSG00000063142	Kcnma1	chr14	23289431	24014491	0.0449823	0	4.5435	0.0257042	0.80606	up
ENSMUSG00000025317	Car5a	chr8	121916126	121944904	0.141013	0	4.22604	0.0258093	0.80606	up
ENSMUSG00000048163	Selplg	chr5	113818536	113832644	25.4069	30.3102	-0.284397	0.0258576	0.80606	down
ENSMUSG00000029578	Wipi2	chr5	142627698	142670588	30.1891	25.8386	0.198029	0.0258741	0.80606	up
ENSMUSG00000030579	Tyrobp	chr7	30413760	30417585	1452.81	1647.26	-0.207368	0.0260961	0.811094	down
ENSMUSG00000046785	Epm2aip1	chr9	111271929	111279093	9.60382	11.1452	-0.241732	0.0262204	0.813074	down
ENSMUSG00000067925	Rtl8a	chrX	53642488	53643682	1.7824	2.61593	-0.565478	0.0262848	0.813194	down
ENSMUSG00000040423	Rc3h1	chr1	160906418	160974978	13.8385	11.7889	0.205385	0.0263956	0.814744	up
ENSMUSG00000022773	Ypel1	chr16	17069696	17087045	0.804822	0.446063	0.813921	0.0264593	0.814837	up
ENSMUSG00000001833	Septin7	chr9	25252439	25308571	95.2648	108.25	-0.210847	0.0265785	0.815353	down
ENSMUSG00000038775	Vill	chr9	119052778	119071525	0.181819	0.0395953	1.98817	0.0266276	0.815353	up
ENSMUSG00000029254	Stap1	chr5	86071746	86106125	77.6833	88.5544	-0.214525	0.0267029	0.815353	down
ENSMUSG00000044162	Tnip3	chr6	65525313	65634040	20.3067	23.0463	-0.209377	0.0267521	0.815353	down
ENSMUSG00000032507	Fbxl2	chr9	113963637	114046191	1.05027	0.546618	0.927792	0.0268786	0.815353	up
ENSMUSG00000025868	Higd2a	chr13	54590207	54591158	123.539	140.472	-0.212058	0.0269318	0.815353	down
ENSMUSG00000028965	Tnfrsf9	chr4	150914562	150946102	0.264577	0.0624729	1.98737	0.0269455	0.815353	up
ENSMUSG00000020261	Slc36a1	chr11	55204350	55236330	19.4626	16.0304	0.253376	0.0269619	0.815353	up
ENSMUSG00000001844	Zdhhc4	chr5	143316489	143329256	24.4674	28.644	-0.254986	0.0270846	0.817225	down
ENSMUSG00000064289	Tank	chr2	61578585	61654171	49.4603	56.4172	-0.215469	0.0272229	0.818323	down
ENSMUSG00000070713	Gm10282	chr8	72304110	72305260	31.2863	39.377	-0.354591	0.0272925	0.818323	down
ENSMUSG00000018076	Med13l	chr5	118560679	118765438	8.92206	7.43228	0.237039	0.0273038	0.818323	up
ENSMUSG00000032515	Csrnp1	chr9	119971163	119984658	12.1114	9.926	0.261306	0.027782	0.828029	up
ENSMUSG00000043298	Smco3	chr6	136829927	136835452	3.86301	4.75636	-0.322204	0.0278749	0.828029	down
ENSMUSG00000006281	Tep1	chr14	50824059	50870560	26.0453	22.2406	0.201206	0.0278857	0.828029	up
ENSMUSG00000056708	Ier5	chr1	155096361	155099636	33.6978	28.4192	0.219143	0.0279413	0.828029	up
ENSMUSG00000014686	Ceacam16	chr7	19852097	19861299	10.5925	8.03146	0.377438	0.0279692	0.828029	up
ENSMUSG00000008193	Spib	chr7	44525993	44532071	0.634655	0.322278	0.9408	0.0279977	0.828029	up
ENSMUSG00000025925	Terf1	chr1	15805646	15844052	14.7133	16.7824	-0.216879	0.0283882	0.835478	down
ENSMUSG00000027309	4930402H24Rik	chr2	130706200	130906406	73.3101	62.6611	0.200412	0.028404	0.835478	up
ENSMUSG00000028133	Rwdd3	chr3	121155398	121171695	9.82705	7.85469	0.294264	0.0284362	0.835478	up
ENSMUSG00000024743	Syt7	chr19	10389090	10453180	0.391848	0.182614	1.05175	0.0286092	0.838723	up
ENSMUSG00000040121	Rep15	chr6	147032584	147034245	0.829661	0.398746	1.01046	0.0286988	0.839519	up
ENSMUSG00000054893	Zfp667	chr7	6286579	6307883	1.95215	1.37856	0.471944	0.0289407	0.842973	up
ENSMUSG00000020256	Aldh1l2	chr10	83487450	83534140	42.2902	33.4181	0.313188	0.0289425	0.842973	up
ENSMUSG00000032496	Ltf	chr9	111019271	111042767	2.07915	5.16229	-1.35062	0.0291971	0.846722	down
ENSMUSG00000017830	Dhx58	chr11	100694884	100704271	18.5688	15.2166	0.263677	0.0291973	0.846722	up
ENSMUSG00000029816	Gpnmb	chr6	49036546	49070929	3541.42	4021.28	-0.209708	0.0292807	0.847311	down
ENSMUSG00000017740	Slc12a5	chr2	164960802	164999731	2.2098	1.36458	0.668217	0.0294947	0.850334	up
ENSMUSG00000026492	Tfb2m	chr1	179528055	179546267	35.1568	40.5937	-0.232435	0.0295119	0.850334	down
ENSMUSG00000027111	Itga6	chr2	71745616	71858416	0.379891	0.177482	1.06719	0.0296335	0.8504	up
ENSMUSG00000067424	Zfp563	chr17	33089310	33110705	2.08559	2.59279	-0.343364	0.0298102	0.8504	down
ENSMUSG00000097328	Tnfsf12	chr11	69686250	69695849	1.73777	2.67335	-0.633801	0.0298713	0.8504	down
ENSMUSG00000039959	Hip1	chr5	135406531	135545120	25.5184	21.2921	0.23561	0.0299382	0.8504	up
ENSMUSG00000020154	Ptprb	chr10	116275523	116389535	0.0439628	0.00352231	3.26445	0.0299793	0.8504	up
ENSMUSG00000063060	Sox7	chr14	63943673	63950732	0.0734944	0.00592568	3.25705	0.0299793	0.8504	up
ENSMUSG00000045519	Zfp560	chr9	20345136	20385177	3.47133	4.51021	-0.403422	0.0301731	0.8504	down
ENSMUSG00000034413	Neurl1b	chr17	26414829	26446349	11.6015	9.37334	0.280138	0.0302055	0.8504	up
ENSMUSG00000048481	Mypop	chr7	18991245	19001766	2.41337	1.62824	0.542744	0.0302222	0.8504	up
ENSMUSG00000042842	Serpinb6b	chr13	32965209	32979067	1.20897	1.66741	-0.481023	0.0302508	0.8504	down
ENSMUSG00000079260	Tmppe	chr9	114401105	114407276	3.58882	2.78928	0.332272	0.0302751	0.8504	up
ENSMUSG00000078862	Gm14326	chr2	177935993	177957297	5.15269	6.66368	-0.399584	0.0302757	0.8504	down
ENSMUSG00000021699	Pde4d	chr13	108449948	109953461	7.79926	6.26205	0.290864	0.0303375	0.8504	up
ENSMUSG00000000942	Hoxa4	chr6	52189671	52191753	0.732378	1.09981	-0.622622	0.030538	0.853638	down
ENSMUSG00000038560	Sp6	chr11	97013394	97024734	0.0614923	0.149951	-1.22702	0.0306792	0.853638	down
ENSMUSG00000031950	Gabarapl2	chr8	111940703	111953612	38.5949	32.2187	0.233701	0.0306966	0.853638	up
ENSMUSG00000030838	Ush1c	chr7	46195350	46238503	0.100752	0.0103513	2.89689	0.0308452	0.853638	up
ENSMUSG00000037646	Vps13b	chr15	35371160	35931229	25.2163	21.5739	0.199217	0.0308586	0.853638	up
ENSMUSG00000018923	Med11	chr11	70451919	70453727	37.5786	43.4976	-0.238139	0.0308652	0.853638	down
ENSMUSG00000029104	Htt	chr5	34761740	34912534	23.5581	20.0877	0.203957	0.030898	0.853638	up
ENSMUSG00000028328	Tmod1	chr4	46038935	46116032	2.41488	1.60216	0.571186	0.0311552	0.857593	up
ENSMUSG00000034059	Ypel4	chr2	84734058	84738655	0.42511	0.190696	1.11106	0.0311689	0.857593	up
ENSMUSG00000005397	Nid1	chr13	13437551	13512269	0.108269	0.0166941	2.57816	0.0314068	0.860379	up
ENSMUSG00000019832	Rab32	chr10	10545002	10558265	30.7759	35.2625	-0.223218	0.0314221	0.860379	down
ENSMUSG00000087687	Pet100	chr8	3621548	3625848	34.8682	42.7046	-0.315994	0.0314726	0.860379	down
ENSMUSG00000004791	Pgf	chr12	85166635	85177790	0.276072	0.0817927	1.68047	0.0315265	0.860379	up
ENSMUSG00000021306	Gpr137b	chr13	13357620	13394014	72.9342	82.9421	-0.212279	0.0316262	0.861308	down
ENSMUSG00000026649	Cfap126	chr1	171113918	171126967	4.70831	3.35324	0.462025	0.0317045	0.861308	up
ENSMUSG00000062202	Btbd9	chr17	30215524	30576488	14.7953	12.2444	0.249078	0.031753	0.861308	up
ENSMUSG00000078963	Hsbp1l1	chr18	80229758	80247102	0.189693	0.0326654	2.35971	0.0318896	0.862834	up
ENSMUSG00000021179	Nrde2	chr12	100125452	100159653	15.0961	12.6321	0.230332	0.0320889	0.862834	up
ENSMUSG00000041754	Trem3	chr17	48247777	48258841	12.3213	9.49598	0.348831	0.0320932	0.862834	up
ENSMUSG00000020744	Slc25a19	chr11	115614178	115628295	25.7042	30.3217	-0.267871	0.0321303	0.862834	down
ENSMUSG00000056144	Trim34a	chr7	104244457	104262234	0.677122	0.394669	0.753704	0.0321566	0.862834	up
ENSMUSG00000022818	Cyp2ab1	chr16	20308387	20325404	0.216094	0.0716312	1.48932	0.0321948	0.862834	up
ENSMUSG00000100210	H3c7	chr13	23544052	23545312	0.242631	0.0757501	1.63146	0.0323504	0.863974	up
ENSMUSG00000056201	Cfl1	chr19	5490455	5495201	1241.19	1433.59	-0.234418	0.032395	0.863974	down
ENSMUSG00000037270	4932438A13Rik	chr3	36863104	37053033	21.884	18.6138	0.206875	0.0324691	0.863974	up
ENSMUSG00000015672	Mrpl32	chr13	14608184	14613165	20.9548	23.9157	-0.21477	0.0325076	0.863974	down
ENSMUSG00000020576	Nbas	chr12	13269133	13583811	9.5999	7.86266	0.264241	0.0325591	0.863974	up
ENSMUSG00000048756	Foxo3	chr10	42181841	42276755	20.2125	17.1944	0.206461	0.0326318	0.864195	up
ENSMUSG00000040631	Dok4	chr8	94863828	94876330	0.90994	1.34323	-0.582703	0.032778	0.864439	down
ENSMUSG00000030091	Nup210	chr6	91013068	91116829	44.0357	36.7665	0.234178	0.032821	0.864439	up
ENSMUSG00000118346	Tmem179b	chr19	8772525	8774467	35.1777	40.8704	-0.240743	0.032856	0.864439	down
ENSMUSG00000029910	Mad2l1	chr6	66535390	66547220	30.3182	34.4632	-0.210549	0.0329555	0.864439	down
ENSMUSG00000056004	9330182L06Rik	chr5	9266118	9481825	0	0.0431485	-4.36143	0.0329742	0.864439	down
ENSMUSG00000050088	1600012H06Rik	chr17	14943184	14959570	16.6256	18.9755	-0.21874	0.0330273	0.864439	down
ENSMUSG00000052305	Hbb-bs	chr7	103826534	103828096	0	0.293453	-4.36673	0.033174	0.86448	down
ENSMUSG00000036835	Psenen	chr7	30561863	30563627	159.224	180.096	-0.204392	0.0332121	0.86448	down
ENSMUSG00000030666	Calcb	chr7	114718643	114723365	0.182421	0	4.23668	0.0333517	0.86448	up
ENSMUSG00000028743	Akr7a5	chr4	139310744	139318426	17.9778	21.1177	-0.259851	0.0333658	0.86448	down
ENSMUSG00000038463	Olfml2b	chr1	170644532	170682789	0.00513505	0.0552101	-2.88416	0.0333905	0.86448	down
ENSMUSG00000033031	Cip2a	chr16	48994185	49019709	35.2827	40.0918	-0.210109	0.0334152	0.86448	down
ENSMUSG00000039176	Polg	chr7	79446231	79466362	34.3424	29.5182	0.192011	0.0335043	0.86512	up
ENSMUSG00000065947	mt-Nd4l	chrMT	9877	10173	1.15543	2.2478	-0.994379	0.0335846	0.865529	down
ENSMUSG00000049848	Ceacam19	chr7	19875742	19887965	0.612741	0.401644	0.5835	0.0336745	0.866182	up
ENSMUSG00000006289	Osgep	chr14	50906478	50924893	21.2945	24.1681	-0.209138	0.0338178	0.866606	down
ENSMUSG00000033722	BC034090	chr1	155212471	155244444	0.0738618	0	4.28335	0.03382	0.866606	up
ENSMUSG00000042249	Grk3	chr5	112910482	113015791	0.259288	0.120008	1.05417	0.0339584	0.868175	up
ENSMUSG00000041439	Mfsd6	chr1	52656286	52727462	18.4301	15.7635	0.199454	0.0340106	0.868175	up
ENSMUSG00000051339	2900026A02Rik	chr5	113086323	113221236	2.82235	2.17241	0.351664	0.0342613	0.87174	up
ENSMUSG00000030512	Snrpa1	chr7	66059003	66074587	40.3363	46.4107	-0.228404	0.0342801	0.87174	down
ENSMUSG00000024754	Cemip2	chr19	21778342	21858360	3.29453	2.6081	0.309163	0.034623	0.875243	up
ENSMUSG00000093536	Smim17	chr7	6398715	6432093	0.163835	0.039667	1.87238	0.0347959	0.875243	up
ENSMUSG00000037032	Apbb1	chr7	105558483	105581653	0.543308	0.249922	1.07878	0.0349958	0.875243	up
ENSMUSG00000021958	Pinx1	chr14	63860364	63919859	25.3271	29.2448	-0.23349	0.0350934	0.875243	down
ENSMUSG00000003228	Grk5	chr19	60889749	61095968	3.33436	2.65625	0.303907	0.0351203	0.875243	up
ENSMUSG00000050908	Tvp23a	chr16	10420557	10447362	0.104816	0	4.28878	0.0352921	0.875243	up
ENSMUSG00000092349	Smim40	chr17	33905135	33906675	0.0806778	0.306648	-1.74613	0.0353392	0.875243	down
ENSMUSG00000039304	Tnfsf10	chr3	27317028	27342427	0.0744809	0.012535	2.29486	0.0353637	0.875243	up
ENSMUSG00000011256	Adam19	chr11	46055992	46147343	0.0593297	0	4.41613	0.035432	0.875243	up
ENSMUSG00000042515	Pwwp3b	chrX	139210042	139238335	0.0532155	0	4.41613	0.035432	0.875243	up
ENSMUSG00000055320	Tead1	chr7	112679318	112906807	0.0413969	0	4.41613	0.035432	0.875243	up
ENSMUSG00000066842	Hmcn1	chr1	150562524	150993435	0.0212635	0	4.41613	0.035432	0.875243	up
ENSMUSG00000069919	Hba-a1	chr11	32283511	32284465	0.2742	0	4.53898	0.035432	0.875243	up
ENSMUSG00000078496	Zfp982	chr4	147492417	147513486	0.117616	0	4.52372	0.035432	0.875243	up
ENSMUSG00000030330	Ing4	chr6	125039760	125049265	1.23972	0.807315	0.600777	0.0354821	0.875243	up
ENSMUSG00000026933	Camsap1	chr2	25926838	25983282	10.9041	9.16385	0.225046	0.0355653	0.875243	up
ENSMUSG00000023411	Nfatc4	chr14	55823144	55833943	0.108106	0.0207786	2.14874	0.0356027	0.875243	up
ENSMUSG00000039215	Svs1	chr6	48986861	48991722	0.0444899	0.129819	-1.51925	0.03565	0.875243	down
ENSMUSG00000032373	Car12	chr9	66713686	66766845	13.7137	11.4195	0.237752	0.0356564	0.875243	up
ENSMUSG00000034664	Itga2b	chr11	102453297	102470122	0.634741	0.296269	1.05792	0.0358503	0.877422	up
ENSMUSG00000058715	Fcer1g	chr1	171229572	171234365	1180.8	1321.65	-0.188302	0.0360241	0.877422	down
ENSMUSG00000052675	Zfp112	chr7	24112314	24127952	0.17135	0.068028	1.31218	0.036068	0.877422	up
ENSMUSG00000027312	Atrn	chr2	130906495	131030333	63.1082	54.133	0.195749	0.0360808	0.877422	up
ENSMUSG00000045312	Lhfpl2	chr13	94057796	94195409	49.1105	56.128	-0.218323	0.0361168	0.877422	down
ENSMUSG00000050973	Gdpgp1	chr7	80232865	80242061	3.1051	2.46036	0.303924	0.0361372	0.877422	up
ENSMUSG00000022174	Dad1	chr14	54235479	54254104	34.8167	39.208	-0.197578	0.036323	0.8797	down
ENSMUSG00000007837	Prrg2	chr7	45053584	45062677	8.70799	10.6867	-0.322184	0.0364367	0.8797	down
ENSMUSG00000026778	Prkcq	chr2	11172108	11301222	0.329839	0.172166	0.894722	0.0364422	0.8797	up
ENSMUSG00000052911	Lamb2	chr9	108479736	108490530	7.27125	5.46837	0.385258	0.0364931	0.8797	up
ENSMUSG00000031129	Slc9a9	chr9	94669909	95230445	8.06246	6.43923	0.29654	0.0367832	0.883438	up
ENSMUSG00000046230	Vps13a	chr19	16615366	16780933	26.1943	22.0787	0.220373	0.0368275	0.883438	up
ENSMUSG00000018509	Cenpv	chr11	62524946	62539261	80.2359	92.4083	-0.228256	0.0370011	0.883438	down
ENSMUSG00000058728	Cd300c	chr11	114956116	114969157	1.30073	2.05924	-0.65534	0.0370723	0.883438	down
ENSMUSG00000029550	Sppl3	chr5	115011137	115098790	33.9616	28.4175	0.231468	0.0370881	0.883438	up
ENSMUSG00000115987	Vps28	chr15	76622087	76626086	53.4394	60.3631	-0.20239	0.037094	0.883438	down
ENSMUSG00000026255	Efhd1	chr1	87264363	87310839	0	0.102023	-4.36284	0.0371606	0.883438	down
ENSMUSG00000022604	Cep97	chr16	55899888	55934855	4.31821	3.44764	0.295075	0.037309	0.883438	up
ENSMUSG00000051457	Spn	chr7	127132232	127137823	18.0236	15.4011	0.199943	0.0373213	0.883438	up
ENSMUSG00000060550	H2-Q7	chr17	35439155	35443773	2.02209	2.75046	-0.46715	0.0373253	0.883438	down
ENSMUSG00000032456	Nmnat3	chr9	98287435	98420438	9.52761	7.56868	0.306191	0.0373719	0.883438	up
ENSMUSG00000040339	Fam102b	chr3	108970997	109027607	7.93057	6.77202	0.202458	0.0375334	0.885697	up
ENSMUSG00000015575	Atp6v0e	chr17	26663231	26699647	149.648	167.86	-0.191961	0.0376354	0.885716	down
ENSMUSG00000073155	1810058I24Rik	chr6	35252654	35263496	39.6131	44.2001	-0.184093	0.0376662	0.885716	down
ENSMUSG00000059900	Tmem40	chr6	115729131	115762410	0.124013	0	4.36416	0.0377979	0.88726	up
ENSMUSG00000023992	Trem2	chr17	48346401	48354147	241.385	271.052	-0.193454	0.0379261	0.888716	down
ENSMUSG00000001150	Mcm3ap	chr10	76468927	76515857	32.4199	27.5978	0.206555	0.0380016	0.888933	up
ENSMUSG00000035365	Parpbp	chr10	88091432	88146941	16.4034	19.0293	-0.239337	0.038212	0.891869	down
ENSMUSG00000058881	Zfp516	chr18	82910663	83005314	12.1376	10.1891	0.227577	0.0383396	0.891869	up
ENSMUSG00000006456	Rbm14	chr19	4800569	4811634	13.9321	16.5767	-0.277518	0.0383712	0.891869	down
ENSMUSG00000043909	Trp53bp1	chr2	121193281	121271407	30.1768	25.8108	0.198326	0.0384748	0.891869	up
ENSMUSG00000039431	Mtmr7	chr8	40551095	40634797	0.00978556	0.0966017	-2.88107	0.0385222	0.891869	down
ENSMUSG00000027459	Fam110a	chr2	151969398	151980219	7.00947	8.45211	-0.299915	0.0386697	0.891869	down
ENSMUSG00000063021	H2ac15	chr13	21753435	21753827	0.104133	0.531138	-2.36339	0.0386941	0.891869	down
ENSMUSG00000046768	Rhoj	chr12	75308322	75401456	4.16156	4.96208	-0.275846	0.0388276	0.891869	down
ENSMUSG00000029249	Rest	chr5	77265491	77286432	8.97669	7.54112	0.225658	0.0388371	0.891869	up
ENSMUSG00000021400	Wrnip1	chr13	32802038	32822609	20.7304	17.6506	0.205183	0.0388889	0.891869	up
ENSMUSG00000024160	Spsb3	chr17	24886643	24892152	9.52027	7.78339	0.264311	0.038949	0.891869	up
ENSMUSG00000047810	Ccdc88b	chr19	6844623	6858211	37.0591	31.2813	0.217748	0.0390467	0.891869	up
ENSMUSG00000035530	Eif1	chr11	100319885	100322096	341.856	290.521	0.209451	0.0390999	0.891869	up
ENSMUSG00000041638	Gcn1	chr5	115565254	115622654	68.5451	57.9036	0.217491	0.0391263	0.891869	up
ENSMUSG00000036278	Macrod1	chr19	7056810	7198057	17.4786	14.1329	0.276097	0.0392026	0.891869	up
ENSMUSG00000024276	Zfp397	chr18	23954692	23964673	17.6234	19.8615	-0.198948	0.0392307	0.891869	down
ENSMUSG00000022861	Dgkg	chr16	22468461	22657221	3.20307	2.49998	0.332855	0.0392987	0.891869	up
ENSMUSG00000021032	Ngb	chr12	87097531	87102539	0.156592	0.0274761	2.33149	0.0393252	0.891869	up
ENSMUSG00000028057	Rit1	chr3	88716838	88731049	26.4853	29.9457	-0.203652	0.0394083	0.891869	down
ENSMUSG00000003929	Zfp81	chr17	33329342	33358878	4.30696	5.04837	-0.253028	0.0394956	0.891869	down
ENSMUSG00000049612	Omg	chr11	79500982	79504084	0.170648	0.0681976	1.283	0.0395824	0.891869	up
ENSMUSG00000056043	Rgs9bp	chr7	35578993	35585582	0.0793004	0.0342759	1.16081	0.0396453	0.891869	up
ENSMUSG00000047757	Fancb	chrX	164980592	164997272	3.32757	4.1684	-0.349363	0.0396549	0.891869	down
ENSMUSG00000037161	Mgarp	chr3	51388412	51396738	0.844563	0.46281	0.811962	0.0398133	0.893904	up
ENSMUSG00000018593	Sparc	chr11	55394500	55423183	1.48828	0.404269	1.85347	0.0398785	0.893904	up
ENSMUSG00000043940	Wdfy3	chr5	101832956	102069921	20.3656	16.9735	0.237024	0.040137	0.897016	up
ENSMUSG00000041343	Ankrd42	chr7	92581723	92637142	0.325861	0.161467	0.994079	0.0401509	0.897016	up
ENSMUSG00000020654	Adcy3	chr12	4133103	4213525	0.0556884	0.00587555	2.87757	0.0405593	0.904634	up
ENSMUSG00000019970	Sgk1	chr10	21882184	21999903	9.52349	7.34584	0.349613	0.0407414	0.905954	up
ENSMUSG00000039929	Urb1	chr16	90751527	90810413	14.0888	12.0419	0.201065	0.0407534	0.905954	up
ENSMUSG00000005628	Tmod4	chr3	95124476	95129209	7.96804	5.85544	0.425401	0.0408454	0.906498	up
ENSMUSG00000078439	Smim24	chr10	81393051	81395392	0.109265	0.341257	-1.63734	0.040972	0.907807	down
ENSMUSG00000035674	Ndufa3	chr7	3617373	3620327	134.228	157.701	-0.25709	0.041096	0.909055	down
ENSMUSG00000030257	Srgap3	chr6	112717971	112947266	2.18011	1.6361	0.383849	0.0411696	0.909185	up
ENSMUSG00000029761	Cald1	chr6	34598500	34775473	0.207436	0.0383074	2.33611	0.0414597	0.912765	up
ENSMUSG00000029312	Klhl8	chr5	103861973	103911259	3.32341	2.54835	0.358877	0.0414677	0.912765	up
ENSMUSG00000053329	Gatd3a	chr10	78162066	78169782	39.817	45.0597	-0.203658	0.0416054	0.913318	down
ENSMUSG00000057130	Txnl4a	chr18	80206795	80225855	10.5768	12.4929	-0.266248	0.0416289	0.913318	down
ENSMUSG00000026483	Fam129a	chr1	151571186	151721939	26.9188	22.5148	0.231251	0.0417388	0.914235	up
ENSMUSG00000078851	H2aw	chr11	58954685	58956830	0.417253	0.231924	0.808043	0.0418901	0.91495	up
ENSMUSG00000024165	Jpt2	chr17	24937419	24960689	76.6669	85.4885	-0.183549	0.0419077	0.91495	down
ENSMUSG00000031508	Ankrd10	chr8	11611583	11635757	32.3262	27.0929	0.229188	0.041977	0.914975	up
ENSMUSG00000038206	Fbxo8	chr8	56551090	56593939	21.2966	24.1166	-0.207022	0.0423563	0.916744	down
ENSMUSG00000001942	Siae	chr9	37555698	37649655	13.9661	11.9134	0.202567	0.0424527	0.916744	up
ENSMUSG00000010051	Hyal1	chr9	107576927	107581710	5.63871	4.53879	0.283164	0.0424845	0.916744	up
ENSMUSG00000060012	Kif13b	chr14	64647265	64809617	6.32158	5.19057	0.259857	0.0425768	0.916744	up
ENSMUSG00000112023	Lilr4b	chr10	51480632	51486703	196.052	219.844	-0.191669	0.0426291	0.916744	down
ENSMUSG00000032216	Nedd4	chr9	72662346	72749852	0.302393	0.071161	2.02899	0.0426305	0.916744	up
ENSMUSG00000028556	Dock7	chr4	98936671	99120915	27.6281	23.9717	0.178986	0.0427	0.916744	up
ENSMUSG00000050195	Scd4	chr19	44333092	44346743	0.0624899	0.161769	-1.33965	0.0427068	0.916744	down
ENSMUSG00000030433	Sbk2	chr7	4940512	4964406	1.24472	0.749825	0.72683	0.0427085	0.916744	up
ENSMUSG00000023977	Ubr2	chr17	46928295	47010556	43.8014	37.5722	0.195312	0.0427409	0.916744	up
ENSMUSG00000031925	Maml2	chr9	13297957	13709388	1.25668	0.945056	0.376566	0.0428285	0.917159	up
ENSMUSG00000034342	Cbl	chr9	44142976	44234049	54.7272	47.0395	0.192511	0.042941	0.918104	up
ENSMUSG00000009030	Pdcl	chr2	37350074	37359332	21.8853	24.8881	-0.210405	0.0430816	0.919619	down
ENSMUSG00000022546	Gpt	chr15	76695716	76699686	5.54265	4.42447	0.301113	0.0433331	0.919619	up
ENSMUSG00000074151	Nlrc5	chr8	94434356	94527272	19.2583	16.4325	0.203942	0.0433596	0.919619	up
ENSMUSG00000030127	Cops7a	chr6	124958413	124965538	166.092	186.757	-0.195859	0.0433654	0.919619	down
ENSMUSG00000054364	Rhob	chr12	8497661	8500009	15.0084	12.6432	0.219809	0.043377	0.919619	up
ENSMUSG00000023094	Msrb2	chr2	19371440	19394976	3.05343	4.29102	-0.505398	0.0434229	0.919619	down
ENSMUSG00000028978	Nos3	chr5	24364810	24384474	0.281739	0.0971686	1.50459	0.0434986	0.919773	up
ENSMUSG00000021738	Atxn7	chr14	13961440	14107302	17.4047	14.7264	0.214456	0.0436655	0.920236	up
ENSMUSG00000052565	H1f3	chr13	23553262	23560686	0.12978	0.0595155	1.06893	0.043676	0.920236	up
ENSMUSG00000042744	Hectd4	chr5	121220219	121368577	11.1649	9.11791	0.265407	0.0438796	0.920236	up
ENSMUSG00000003378	Grik5	chr7	25009849	25072346	2.42832	1.86673	0.355583	0.0439043	0.920236	up
ENSMUSG00000035521	Gnptg	chr17	25233331	25240124	11.2213	13.0607	-0.243008	0.0439313	0.920236	down
ENSMUSG00000039763	Dnajc28	chr16	91614254	91619026	0.224125	0.454184	-1.06295	0.0439591	0.920236	down
ENSMUSG00000064179	Tnnt1	chr7	4504570	4516382	1.32532	0.760057	0.779245	0.0440003	0.920236	up
ENSMUSG00000027848	Olfml3	chr3	103722222	103738001	0.305276	0.168694	0.825849	0.0441288	0.920402	up
ENSMUSG00000074527	Gm14296	chr2	176892509	176927809	0.699616	0.365498	0.91967	0.0441453	0.920402	up
ENSMUSG00000090215	Trim34b	chr7	104329471	104336909	1.15807	1.62709	-0.510565	0.0443585	0.921348	down
ENSMUSG00000023952	Gtpbp2	chr17	46161032	46169370	106.495	91.7104	0.189907	0.0444447	0.921348	up
ENSMUSG00000017421	Zfp207	chr11	80383279	80405733	103.618	115.757	-0.186546	0.0445674	0.921348	down
ENSMUSG00000019846	Lama4	chr10	38965515	39110188	0.106394	0.0142987	2.66666	0.044583	0.921348	up
ENSMUSG00000002944	Cd36	chr5	17781690	17888801	0.0959183	0.204545	-1.06184	0.0445897	0.921348	down
ENSMUSG00000022607	Ptk2	chr15	73205102	73423280	33.451	28.8154	0.189926	0.0446601	0.921348	up
ENSMUSG00000029465	Arpc3	chr5	122391878	122414184	281.538	312.731	-0.177972	0.044671	0.921348	down
ENSMUSG00000043460	Elfn2	chr15	78667331	78718771	0.0321382	0	4.03114	0.0449543	0.924206	up
ENSMUSG00000025104	Hdgfl3	chr7	81881251	81934473	0.0291429	0	4.03114	0.0449669	0.924206	up
ENSMUSG00000026273	Mterf4	chr1	93299211	93305915	10.0536	12.0612	-0.285882	0.0451276	0.924206	down
ENSMUSG00000023284	Zfp605	chr5	110110092	110129794	3.38002	4.25701	-0.365818	0.0451483	0.924206	down
ENSMUSG00000040003	Magi2	chr5	19227036	20704792	0.932371	0.653165	0.490576	0.0451537	0.924206	up
ENSMUSG00000062997	Rpl35	chr2	39001580	39005624	2202.14	2466.95	-0.189782	0.0453098	0.925844	down
ENSMUSG00000024397	Aif1	chr17	35170991	35176068	4.46972	3.20886	0.457496	0.0453717	0.925844	up
ENSMUSG00000032997	Chpf	chr1	75474569	75479307	2.22081	1.63933	0.406845	0.0456473	0.930055	up
ENSMUSG00000083649	Rasl2-9	chr7	5124938	5125950	0.794114	0.431232	0.854852	0.0457828	0.930168	up
ENSMUSG00000033909	Usp36	chr11	118259651	118290244	15.6776	13.1031	0.233361	0.0458248	0.930168	up
ENSMUSG00000032846	Zswim6	chr13	107724617	107890064	3.30503	2.67305	0.279031	0.0458694	0.930168	up
ENSMUSG00000003779	Kif20a	chr18	34624613	34633277	41.7221	47.4479	-0.212406	0.0459773	0.930168	down
ENSMUSG00000032561	Acpp	chr9	104288251	104337748	0	0.0611748	-4.15226	0.0459992	0.930168	down
ENSMUSG00000035885	Cox8a	chr19	7215153	7217616	653.701	732.872	-0.190326	0.0460964	0.930732	down
ENSMUSG00000009733	Tfcp2	chr15	100498012	100552008	10.2179	8.46765	0.248294	0.0465271	0.936002	up
ENSMUSG00000027387	Zc3h8	chr2	128926268	128944077	3.9907	4.81176	-0.299609	0.0465965	0.936002	down
ENSMUSG00000021253	Tgfb3	chr12	86056745	86079041	0.122236	0.0500355	1.24007	0.0467007	0.936002	up
ENSMUSG00000024033	Rsph1	chr17	31255019	31277383	1.18148	0.736947	0.65147	0.0467156	0.936002	up
ENSMUSG00000004667	Polr2e	chr10	80035949	80039795	67.2543	75.2609	-0.188561	0.0467707	0.936002	down
ENSMUSG00000066735	Vkorc1l1	chr5	129941970	129986692	26.4474	22.6279	0.199554	0.0467757	0.936002	up
ENSMUSG00000039976	Tbc1d16	chr11	119143045	119228499	56.3664	48.808	0.181917	0.0469922	0.937611	up
ENSMUSG00000041697	Cox6a1	chr5	115345642	115348981	392.123	440.338	-0.19318	0.0470052	0.937611	down
ENSMUSG00000087679	Tmem250-ps	chr2	26136814	26140521	32.5932	36.8381	-0.20313	0.0471255	0.937611	down
ENSMUSG00000030187	Klra2	chr6	131219223	131247362	0.259902	0.479822	-0.929681	0.0471355	0.937611	down
ENSMUSG00000039530	Tusc3	chr8	39005845	39165114	38.1932	32.7258	0.197203	0.0472542	0.938584	up
ENSMUSG00000024371	C2	chr17	34862604	34898265	1.57039	0.989132	0.618636	0.0475306	0.942679	up
ENSMUSG00000018774	Cd68	chr11	69664213	69666153	1587.37	1793.8	-0.202525	0.0476956	0.944232	down
ENSMUSG00000049515	Espnl	chr1	91322075	91348306	0.691121	0.485498	0.486494	0.0479582	0.944232	up
ENSMUSG00000032089	Il10ra	chr9	45253837	45269149	14.7208	12.6681	0.189206	0.0479881	0.944232	up
ENSMUSG00000050370	Ch25h	chr19	34473778	34475164	0.0901447	0	4.24974	0.0480392	0.944232	up
ENSMUSG00000092060	Bend4	chr5	67392147	67428310	6.82336	5.72892	0.227716	0.0480781	0.944232	up
ENSMUSG00000001493	Meox1	chr11	101877510	101894374	0.0561179	0	4.24974	0.0480866	0.944232	up
ENSMUSG00000054939	Zfp174	chr16	3847268	3858880	0.521375	0.381655	0.420771	0.0481012	0.944232	up
ENSMUSG00000035877	Zhx3	chr2	160748708	160872998	2.66211	2.16348	0.269148	0.0484399	0.94778	up
ENSMUSG00000028617	Lrrc42	chr4	107233514	107253532	34.6291	29.2956	0.214273	0.04851	0.94778	up
ENSMUSG00000054280	Prr14l	chr5	32789820	32854256	25.7817	22.393	0.17703	0.0485148	0.94778	up
ENSMUSG00000023904	Hcfc1r1	chr17	23673596	23675227	37.7492	43.1545	-0.219413	0.0485643	0.94778	down
ENSMUSG00000054091	1810037I17Rik	chr3	122924203	122926184	77.2399	85.9073	-0.178961	0.0486663	0.948179	down
ENSMUSG00000054889	Dsp	chr13	38151294	38198577	0.0138435	0.0417037	-1.45034	0.0487758	0.948179	down
ENSMUSG00000001627	Ifrd1	chr12	40201567	40248504	105.972	118.376	-0.18543	0.0488364	0.948179	down
ENSMUSG00000020674	Pxdn	chr12	29937608	30017658	21.9619	18.5726	0.216133	0.0489286	0.948179	up
ENSMUSG00000029066	Mrpl20	chr4	155802878	155809975	127.445	143.091	-0.192702	0.0489378	0.948179	down
ENSMUSG00000003420	Fcgrt	chr7	45092990	45103851	10.6884	8.68244	0.274414	0.0492977	0.953776	up
ENSMUSG00000034066	Farp2	chr1	93512079	93621976	1.07261	0.75144	0.478711	0.0495718	0.956392	up
ENSMUSG00000018474	Chd3	chr11	69343273	69369406	69.1001	59.3125	0.194145	0.0496211	0.956392	up
ENSMUSG00000038521	C1s1	chr6	124530345	124542359	0.201754	0.0645978	1.50167	0.0496466	0.956392	up
ENSMUSG00000019230	Lhx9	chr1	138825186	138848577	0.00974431	0.075693	-2.63908	0.049748	0.956972	down
ENSMUSG00000058818	Pirb	chr7	3711409	3720391	1.60216	2.13477	-0.434392	0.0499725	0.959916	down
ENSMUSG00000029772	Ahcyl2	chr6	29768011	29912310	26.8523	23.2352	0.183328	0.0501655	0.961107	up
ENSMUSG00000104063	Pcdhgb7	chr18	37751600	37841873	0.00369788	0.0437529	-3.14551	0.0501777	0.961107	down
ENSMUSG00000037926	Ssh2	chr11	77216287	77460220	19.5645	16.4209	0.226529	0.0502775	0.961647	up
ENSMUSG00000031444	F10	chr8	13037308	13056676	1.36992	1.95654	-0.544369	0.0503785	0.961923	down
ENSMUSG00000061232	H2-K1	chr17	33996017	34000347	328.001	365.727	-0.182773	0.0504468	0.961923	down
ENSMUSG00000067430	Zfp763	chr17	33016863	33033402	2.39434	2.97881	-0.335793	0.0505988	0.961923	down
ENSMUSG00000040613	Apobec1	chr6	122577792	122602444	367.555	406.765	-0.172722	0.0507061	0.961923	down
ENSMUSG00000027221	Chst1	chr2	92599707	92615250	112.9	90.0694	0.300905	0.0509529	0.961923	up
ENSMUSG00000035829	Ppp1r26	chr2	28446800	28455508	9.04398	7.52986	0.235043	0.0510734	0.961923	up
ENSMUSG00000038437	Mllt6	chr11	97663414	97685463	42.3306	36.5567	0.185719	0.0513417	0.961923	up
ENSMUSG00000036006	Ripor2	chr13	24501525	24733816	0.0565985	0.140577	-1.26616	0.0513492	0.961923	down
ENSMUSG00000041052	Slc7a13	chr4	19818725	19842218	0.145772	0.0449036	1.63585	0.0513711	0.961923	up
ENSMUSG00000038045	Sult6b1	chr17	78883938	78906992	0.173227	0.0347843	2.14089	0.0513715	0.961923	up
ENSMUSG00000027200	Sema6d	chr2	124089969	124667770	0.0311905	0	4.33264	0.0514225	0.961923	up
ENSMUSG00000030029	Lrig1	chr6	94604529	94700158	0.0501631	0	4.23356	0.0514225	0.961923	up
ENSMUSG00000032363	Adamts7	chr9	90163069	90208071	0.0338597	0	4.23356	0.0514225	0.961923	up
ENSMUSG00000048960	Prex2	chr1	10993465	11303681	0.0417225	0	4.23356	0.0514225	0.961923	up
ENSMUSG00000040236	Trappc5	chr8	3676299	3681255	13.4134	15.1191	-0.199308	0.0514726	0.961923	down
ENSMUSG00000064373	Selenop	chr15	3268547	3280508	1.1034	1.64338	-0.599522	0.0515119	0.961923	down
ENSMUSG00000051506	Wdfy4	chr14	32959547	33185508	24.8261	21.122	0.207342	0.051716	0.961923	up
ENSMUSG00000074211	Sdhaf1	chr7	30321406	30323895	13.0161	14.648	-0.198623	0.0518796	0.961923	down
ENSMUSG00000024163	Mapk8ip3	chr17	24892153	24936977	25.7554	22.3162	0.181622	0.0518803	0.961923	up
ENSMUSG00000044854	1700056E22Rik	chr1	184033030	184034301	0.303073	0.102189	1.43366	0.0518824	0.961923	up
ENSMUSG00000022521	Crebbp	chr16	4081328	4213997	15.3096	12.0505	0.319073	0.0519205	0.961923	up
ENSMUSG00000022257	Laptm4b	chr15	34238028	34284302	1.37944	0.900493	0.591292	0.0519252	0.961923	up
ENSMUSG00000025648	Pfkfb4	chr9	108991778	109032228	13.8909	11.6425	0.226954	0.0520116	0.961923	up
ENSMUSG00000022094	Slc39a14	chr14	70303469	70351425	31.3254	26.9251	0.192506	0.0521729	0.961923	up
ENSMUSG00000050530	Fam171a1	chr2	3114224	3227806	0.0281123	0	4.02933	0.0522488	0.961923	up
ENSMUSG00000029781	Fkbp9	chr6	56832059	56879358	0.059622	0	4.02933	0.0522728	0.961923	up
ENSMUSG00000032688	Malt1	chr18	65430938	65479067	26.9822	29.9592	-0.176553	0.0522827	0.961923	down
ENSMUSG00000062328	Rpl17	chr18	74998558	75003381	497.864	304.288	0.684393	0.0523232	0.961923	up
ENSMUSG00000029556	Hnf1a	chr5	114948980	114971094	0.201188	0.080852	1.25263	0.0524276	0.961923	up
ENSMUSG00000055341	Zfp457	chr13	67288138	67306485	1.25988	0.832361	0.551781	0.0524412	0.961923	up
ENSMUSG00000049299	Trappc1	chr11	69323980	69325793	70.6137	79.2515	-0.193392	0.0526415	0.96428	down
ENSMUSG00000075033	Nxpe3	chr16	55839953	55895285	3.14951	2.65911	0.217254	0.0527453	0.964865	up
ENSMUSG00000068923	Syt11	chr3	88744700	88775164	4.77997	3.87054	0.275167	0.0529402	0.965045	up
ENSMUSG00000047821	Trim16	chr11	62820231	62850808	1.43091	0.98557	0.519064	0.0530424	0.965045	up
ENSMUSG00000047193	Dync2h1	chr9	6928503	7184446	4.61805	3.84766	0.235487	0.0530736	0.965045	up
ENSMUSG00000026637	Traf5	chr1	191997205	192092559	9.30789	7.65944	0.256664	0.053087	0.965045	up
ENSMUSG00000022708	Zbtb20	chr16	42875881	43642602	8.03466	6.5788	0.26418	0.0533633	0.965045	up
ENSMUSG00000039801	Cplane1	chr15	8169106	8271158	6.33077	5.1979	0.257948	0.0537685	0.965045	up
ENSMUSG00000078783	Gm9733	chr3	15296551	15332302	0.679011	1.29659	-0.932558	0.0537696	0.965045	down
ENSMUSG00000110218	Gm20219	chr17	56551414	56554387	0.287056	0.553191	-0.940516	0.0538542	0.965045	down
ENSMUSG00000020709	Adap2	chr11	80154105	80178958	1.01452	1.47099	-0.533195	0.0538687	0.965045	down
ENSMUSG00000023067	Cdkn1a	chr17	29090976	29100727	108.94	122.093	-0.190828	0.0539691	0.965045	down
ENSMUSG00000074738	Fndc10	chr4	155694342	155696481	8.97245	10.5761	-0.265552	0.0540302	0.965045	down
ENSMUSG00000033478	Fam160b1	chr19	57360680	57389586	5.20969	4.4126	0.215163	0.0542745	0.965045	up
ENSMUSG00000028982	Slc25a33	chr4	149744036	149774277	12.5187	10.1981	0.272616	0.054329	0.965045	up
ENSMUSG00000035164	Zc3h12c	chr9	52111344	52168572	3.21191	2.64453	0.257038	0.054424	0.965045	up
ENSMUSG00000040483	Xaf1	chr11	72301629	72313733	6.51291	5.24736	0.283207	0.0544482	0.965045	up
ENSMUSG00000037960	Card19	chr13	49202950	49216037	124.036	140.74	-0.209489	0.0544508	0.965045	down
ENSMUSG00000051225	Fam83a	chr15	57985419	58011009	0.0742461	0	4.06328	0.054565	0.965045	up
ENSMUSG00000021136	Smoc1	chr12	81026808	81186414	0.0341254	0	4.20999	0.0545802	0.965045	up
ENSMUSG00000070643	Sox13	chr1	133382303	133424377	0.0494867	0	3.99895	0.0547086	0.965045	up
ENSMUSG00000038763	Alpk3	chr7	81057600	81105612	0.0292718	0	3.99893	0.0547368	0.965045	up
ENSMUSG00000014547	Wdfy2	chr14	62837678	62961509	18.0741	15.6574	0.181058	0.0548378	0.965045	up
ENSMUSG00000024521	Pmaip1	chr18	66458533	66465565	9.96494	11.5678	-0.238553	0.0549681	0.965045	down
ENSMUSG00000021939	Ctsb	chr14	63122462	63145923	1918.18	2118.23	-0.169461	0.0551507	0.965045	down
ENSMUSG00000021803	Cdhr1	chr14	37077857	37098347	0.0040231	0.0395021	-2.8779	0.055271	0.965045	down
ENSMUSG00000040093	Bmf	chr2	118528757	118549687	29.5661	24.6552	0.236046	0.055361	0.965045	up
ENSMUSG00000037593	Rskr	chr11	78290841	78296805	0.383761	0.168983	1.1694	0.0553617	0.965045	up
ENSMUSG00000038886	Man2a2	chr7	80349097	80371375	127.044	110.101	0.180624	0.0554807	0.965045	up
ENSMUSG00000047022	Mipol1	chr12	57230427	57497199	2.11692	2.66044	-0.345432	0.0555724	0.965045	down
ENSMUSG00000037977	6430571L13Rik	chr9	107340602	107352422	0.36297	0.173661	1.00233	0.0556695	0.965045	up
ENSMUSG00000021211	Akr1c12	chr13	4268176	4279433	0.233107	0.438165	-0.965056	0.0556825	0.965045	down
ENSMUSG00000075602	Ly6a	chr15	74994877	74998031	0.490966	0.0961152	2.23085	0.0557048	0.965045	up
ENSMUSG00000039286	Fndc3b	chr3	27416162	27711307	21.359	18.3083	0.197034	0.0557732	0.965045	up
ENSMUSG00000064341	mt-Nd1	chrMT	2751	3707	5531.7	6244.35	-0.200682	0.0558112	0.965045	down
ENSMUSG00000078887	Gm6710	chr2	175869219	175881248	2.25266	1.54631	0.50042	0.0561703	0.965045	up
ENSMUSG00000022385	Gtse1	chr15	85859745	85876573	15.7311	18.3178	-0.246591	0.0562702	0.965045	down
ENSMUSG00000023033	Scn8a	chr15	100869858	101045938	0.127344	0.252782	-0.964603	0.0563131	0.965045	down
ENSMUSG00000073650	Catip	chr1	74362108	74369321	0.282498	0.522968	-0.920858	0.0563346	0.965045	down
ENSMUSG00000069833	Ahnak	chr19	8989284	9076914	193.963	165.845	0.199335	0.0563823	0.965045	up
ENSMUSG00000057729	Prtn3	chr10	79874476	79883174	1.54044	0.796487	0.906851	0.0564807	0.965045	up
ENSMUSG00000028266	Lmo4	chr3	144188530	144205220	50.9751	58.1959	-0.217067	0.0564925	0.965045	down
ENSMUSG00000078495	Zfp984	chr4	147753974	147809788	5.94757	6.88574	-0.236183	0.0565731	0.965045	down
ENSMUSG00000007659	Bcl2l1	chr2	152780668	152831728	43.7182	49.3205	-0.200707	0.0565896	0.965045	down
ENSMUSG00000070733	Fryl	chr5	73019987	73256619	14.0395	11.8478	0.21817	0.056595	0.965045	up
ENSMUSG00000070527	Mkrn3	chr7	62417593	62420139	0.212035	0.369224	-0.79342	0.0566185	0.965045	down
ENSMUSG00000031785	Adgrg1	chr8	94974751	95014217	0.319507	0.117382	1.39108	0.0566391	0.965045	up
ENSMUSG00000061531	Tmem236	chr2	14174523	14221993	0.0302369	0	4.05203	0.0566951	0.965045	up
ENSMUSG00000038633	Degs1	chr1	182275772	182282804	79.2574	87.8183	-0.17408	0.056723	0.965045	down
ENSMUSG00000051236	Msrb3	chr10	120781096	120899101	0.0626128	0	4.05205	0.0567238	0.965045	up
ENSMUSG00000008307	1700109H08Rik	chr5	3571566	3584356	5.83233	4.5077	0.348955	0.0568567	0.965045	up
ENSMUSG00000022821	Hgd	chr16	37580153	37632020	0	0.100633	-4.15254	0.0568581	0.965045	down
ENSMUSG00000022667	Cd200r1	chr16	44765736	44794978	26.741	29.8412	-0.183381	0.0568646	0.965045	down
ENSMUSG00000051224	Tceanc	chrX	166499812	166518567	2.64477	1.99042	0.379779	0.0569058	0.965045	up
ENSMUSG00000022354	Ndufb9	chr15	58933756	58939488	33.4321	40.9621	-0.315723	0.0569408	0.965045	down
ENSMUSG00000029505	Ep400	chr5	110664373	110770717	23.4477	19.7707	0.220338	0.0569856	0.965045	up
ENSMUSG00000034868	Myl12b	chr17	70973133	70990890	2.32145	1.62891	0.491492	0.0571139	0.965045	up
ENSMUSG00000016933	Plcg1	chr2	160731300	160775760	14.5	12.4744	0.19038	0.0571197	0.965045	up
ENSMUSG00000031936	Hephl1	chr9	15051841	15112108	0	0.0220599	-4.15712	0.0572071	0.965045	down
ENSMUSG00000036322	H2-Ea	chr17	34341959	34344645	0.168743	0.0226784	2.50462	0.0573258	0.965045	up
ENSMUSG00000015568	Lpl	chr8	68880491	68907448	160.941	178.822	-0.178381	0.0574298	0.965045	down
ENSMUSG00000031828	Klhl36	chr8	119862266	119876995	6.3119	7.63089	-0.296467	0.0574376	0.965045	down
ENSMUSG00000049411	Tmem241	chr18	11964450	12121537	6.21538	7.23452	-0.243827	0.0575122	0.965045	down
ENSMUSG00000058729	Lin9	chr1	180641150	180690694	10.1887	11.5352	-0.203966	0.0575436	0.965045	down
ENSMUSG00000002076	Hsf2bp	chr17	31944769	32036349	0.0656612	0.173712	-1.4738	0.057552	0.965045	down
ENSMUSG00000069814	Ccdc92b	chr11	74619605	74641516	0.00435485	0.0436079	-2.88926	0.0576173	0.965045	down
ENSMUSG00000026421	Csrp1	chr1	135720061	135752232	44.2233	49.3816	-0.185067	0.0576393	0.965045	down
ENSMUSG00000004565	Pnpla6	chr8	3515384	3544267	28.0691	24.2939	0.183331	0.0576624	0.965045	up
ENSMUSG00000027102	Hoxd8	chr2	74704615	74707933	0.156576	0.0229467	2.5568	0.0577122	0.965045	up
ENSMUSG00000031700	Gpt2	chr8	85492576	85527560	31.3602	26.4577	0.219283	0.0577297	0.965045	up
ENSMUSG00000030922	Lyrm1	chr7	119895861	119956963	2.54384	3.25332	-0.381707	0.0577489	0.965045	down
ENSMUSG00000079020	Slc45a4	chr15	73577424	73645762	17.5014	14.9568	0.20021	0.0580572	0.965045	up
ENSMUSG00000039100	Marchf6	chr15	31455891	31531053	27.4641	23.8367	0.179197	0.0580585	0.965045	up
ENSMUSG00000024691	Fam111a	chr19	12545740	12589768	62.7115	69.5392	-0.175452	0.0581243	0.965045	down
ENSMUSG00000024287	Thoc1	chr18	9957906	9995489	44.713	49.7993	-0.181467	0.0581632	0.965045	down
ENSMUSG00000014786	Slc9a5	chr8	105348843	105369881	5.43342	4.46039	0.255584	0.0581695	0.965045	up
ENSMUSG00000019478	Rab4a	chr8	123805985	123835287	4.78593	5.82777	-0.308598	0.0582686	0.965045	down
ENSMUSG00000024539	Ptpn2	chr18	67665511	67724595	24.2493	27.1474	-0.188892	0.0583023	0.965045	down
ENSMUSG00000064345	mt-Nd2	chrMT	3914	4951	2924.39	3355.95	-0.2245	0.0583415	0.965045	down
ENSMUSG00000029275	Gfi1	chr5	107716657	107726036	5.76116	4.78188	0.242144	0.0584114	0.965045	up
ENSMUSG00000061013	Mkx	chr18	6934518	7004780	0.235521	0.458804	-0.987043	0.0584559	0.965045	down
ENSMUSG00000031629	Cenpu	chr8	46552028	46580007	10.4126	12.41	-0.275253	0.0585148	0.965045	down
ENSMUSG00000025189	Cnnm1	chr19	43440436	43497210	9.84753	8.25531	0.227669	0.0585768	0.965045	up
ENSMUSG00000051375	Pcdh1	chr18	38185914	38212053	0.0535153	0.0063353	2.66171	0.0587617	0.966904	up
ENSMUSG00000079363	Gbp4	chr5	105115767	105139586	0.059244	0.0078748	2.49976	0.0588913	0.96785	up
ENSMUSG00000000532	Acvr1b	chr15	101174067	101213684	4.97401	4.23779	0.204053	0.0589962	0.968389	up
ENSMUSG00000029915	Clec5a	chr6	40574894	40585821	143.552	158.788	-0.171642	0.0592486	0.971345	down
ENSMUSG00000026365	Cfh	chr1	140084708	140183764	8.94048	10.3386	-0.237977	0.0593371	0.97161	down
ENSMUSG00000039958	Etfbkmt	chr6	149139849	149151171	6.30553	7.42029	-0.260777	0.0595441	0.973295	down
ENSMUSG00000058254	Tspan7	chrX	10485158	10596605	0.0368745	0.00721422	2.13699	0.059585	0.973295	up
ENSMUSG00000031543	Ank1	chr8	22974844	23150497	0.0030146	0.0287038	-2.72136	0.0598013	0.974759	down
ENSMUSG00000021453	Gadd45g	chr13	51846678	51848468	1.95351	1.23103	0.651382	0.0600396	0.974759	up
ENSMUSG00000033257	Ttll4	chr1	74661745	74703730	31.4967	27.5007	0.169679	0.0600464	0.974759	up
ENSMUSG00000040249	Lrp1	chr10	127538161	127621148	205.669	171.332	0.237751	0.060111	0.974759	up
ENSMUSG00000018809	Smyd4	chr11	75348433	75405705	8.06271	6.58519	0.264975	0.0601416	0.974759	up
ENSMUSG00000043088	Il17re	chr6	113458484	113470758	0.0653179	0.00898234	2.48274	0.0601629	0.974759	up
ENSMUSG00000020755	Sap30bp	chr11	115933282	115966725	24.3001	26.9487	-0.175769	0.0601932	0.974759	down
ENSMUSG00000044340	Phlpp1	chr1	106171752	106394250	9.68814	8.18239	0.217641	0.0602555	0.974759	up
ENSMUSG00000028108	Ecm1	chr3	95734147	95739569	15.373	18.4912	-0.291147	0.0603482	0.975085	down
ENSMUSG00000036273	Lrrk2	chr15	91673175	91816120	10.119	8.74283	0.184712	0.0604735	0.975935	up
ENSMUSG00000005732	Ranbp1	chr16	18239784	18248732	107.373	119.789	-0.183403	0.0605563	0.976097	down
ENSMUSG00000054405	Dnajc8	chr4	132535550	132553742	261.861	291.971	-0.183586	0.0606398	0.976272	down
ENSMUSG00000045248	Med26	chr8	72494561	72548270	5.87229	4.7855	0.269368	0.0608387	0.9783	up
ENSMUSG00000030208	Emp1	chr6	135362545	135383173	30.4141	33.8358	-0.179528	0.0609284	0.978572	down
ENSMUSG00000017778	Cox7c	chr13	86044816	86046904	307.412	357.42	-0.242547	0.0610415	0.97866	down
ENSMUSG00000032899	Styk1	chr6	131299142	131353597	0.110595	0.261793	-1.18184	0.0610797	0.97866	down
ENSMUSG00000049999	Ppp1r3d	chr2	178411206	178414472	0.244153	0.139885	0.767683	0.0614303	0.979814	up
ENSMUSG00000043157	Arl11	chr14	61309753	61311936	37.2731	41.9284	-0.19626	0.0614335	0.979814	down
ENSMUSG00000055835	Zfp1	chr8	111643401	111671011	7.41848	6.18802	0.235051	0.061541	0.979814	up
ENSMUSG00000037411	Serpine1	chr5	137061504	137072268	0.670915	0.311006	1.08299	0.0615438	0.979814	up
ENSMUSG00000008475	Arpc5	chr1	152766542	152775597	226.957	250.461	-0.168155	0.0616657	0.979814	down
ENSMUSG00000058503	Fam133b	chr5	3543833	3570238	21.195	23.6616	-0.185518	0.0617065	0.979814	down
ENSMUSG00000001666	Ddt	chr10	75771230	75773414	2.999	4.04304	-0.46199	0.0617113	0.979814	down
ENSMUSG00000033594	Spata2l	chr8	123229801	123236233	1.86659	2.41636	-0.397438	0.0618579	0.979814	down
ENSMUSG00000020329	Polrmt	chr10	79736123	79746581	21.2411	17.8782	0.221414	0.0620361	0.979814	up
ENSMUSG00000044055	Otos	chr1	92644218	92648841	0.11236	0.237081	-1.04891	0.0620648	0.979814	down
ENSMUSG00000070000	Fcho1	chr8	71708387	71725716	0.293936	0.125566	1.16556	0.062112	0.979814	up
ENSMUSG00000008540	Mgst1	chr6	138140316	138156755	0.224163	0.0498694	2.00467	0.0621321	0.979814	up
ENSMUSG00000018906	P4ha2	chr11	54100095	54131665	0.667595	0.356777	0.861776	0.0622279	0.979814	up
ENSMUSG00000021114	Atp6v1d	chr12	78840725	78861638	89.9059	100.256	-0.183174	0.0622995	0.979814	down
ENSMUSG00000002233	Rhoc	chr3	104788375	104794459	169.801	187.784	-0.171537	0.0625081	0.979814	down
ENSMUSG00000027932	Slc27a3	chr3	90385239	90389938	2.86871	3.63927	-0.37333	0.0625537	0.979814	down
ENSMUSG00000049764	Zfp280b	chr10	76032650	76043234	14.9083	12.663	0.2087	0.0626946	0.979814	up
ENSMUSG00000025855	Prkar1b	chr5	139017306	139150001	2.82014	3.54671	-0.361947	0.0627338	0.979814	down
ENSMUSG00000046186	Cd109	chr9	78615546	78716253	10.1186	8.77493	0.179074	0.0627708	0.979814	up
ENSMUSG00000074796	Slc4a11	chr2	130684113	130697519	0.375438	0.206474	0.802725	0.0628212	0.979814	up
ENSMUSG00000020277	Pfkl	chr10	77986947	78010083	108.256	92.9526	0.19405	0.0628903	0.979814	up
ENSMUSG00000038167	Plekhg6	chr6	125362660	125380793	0.1031	0.0404874	1.27014	0.0629017	0.979814	up
ENSMUSG00000025362	Rps26	chr10	128624534	128626747	2388.9	2629.72	-0.164866	0.0629545	0.979814	down
ENSMUSG00000027082	Tfpi	chr2	84432855	84476775	0.321058	0.184557	0.787667	0.0630655	0.979814	up
ENSMUSG00000029464	Gpn3	chr5	122371876	122382902	28.2159	31.439	-0.181553	0.0631961	0.979814	down
ENSMUSG00000040661	Rad54l2	chr9	106688082	106789194	10.901	9.31254	0.202874	0.063251	0.979814	up
ENSMUSG00000026727	Rsu1	chr2	13076821	13271415	55.6647	62.8659	-0.202136	0.0633189	0.979814	down
ENSMUSG00000044628	Rnf208	chr2	25242929	25244262	0.402384	0.677273	-0.772588	0.0634689	0.979814	down
ENSMUSG00000034940	Synrg	chr11	83964428	84044578	12.8279	11.0975	0.182365	0.063547	0.979814	up
ENSMUSG00000058793	Cds2	chr2	132263148	132312050	17.9809	15.5475	0.182987	0.0636287	0.979814	up
ENSMUSG00000055675	Kbtbd11	chr8	15011025	15033333	116.395	101.171	0.176454	0.0636595	0.979814	up
ENSMUSG00000007216	Zfp775	chr6	48602063	48623227	1.2085	0.911273	0.378143	0.0636648	0.979814	up
ENSMUSG00000028149	Rap1gds1	chr3	138925902	139075201	27.352	23.5443	0.191248	0.0638159	0.979814	up
ENSMUSG00000028842	Ago3	chr4	126331704	126429556	12.0755	10.1566	0.222557	0.0638359	0.979814	up
ENSMUSG00000064370	mt-Cytb	chrMT	14145	15288	8047.75	9052.65	-0.195416	0.063842	0.979814	down
ENSMUSG00000059518	Znhit1	chr5	136982164	136988021	60.8438	68.4092	-0.197252	0.0638942	0.979814	down
ENSMUSG00000010044	Zmynd10	chr9	107547298	107551319	0.394884	0.142093	1.36755	0.0639633	0.979814	up
ENSMUSG00000038550	Ciart	chr3	95878503	95882251	8.96507	7.27279	0.278061	0.0640376	0.979814	up
ENSMUSG00000032044	Rpusd4	chr9	35267865	35277731	44.2553	49.2306	-0.179848	0.0640717	0.979814	down
ENSMUSG00000048216	Gpr85	chr6	13834458	13839942	0.113501	0.227481	-1.00486	0.0641314	0.979814	down
ENSMUSG00000013076	Amotl1	chr9	14541966	14645056	29.7116	25.902	0.172304	0.0641505	0.979814	up
ENSMUSG00000031949	Adat1	chr8	111966908	111992302	5.16429	6.1169	-0.274986	0.0642166	0.979814	down
ENSMUSG00000049916	2610318N02Rik	chr16	17113398	17125167	27.8003	31.6657	-0.211147	0.0644718	0.980184	down
ENSMUSG00000026134	Prim2	chr1	33453810	33669795	22.4212	25.1709	-0.192896	0.064495	0.980184	down
ENSMUSG00000007891	Ctsd	chr7	142375911	142388038	1461.35	1613.76	-0.169119	0.0646542	0.980184	down
ENSMUSG00000037363	Letm2	chr8	25578490	25597582	1.86593	2.54889	-0.467467	0.0646816	0.980184	down
ENSMUSG00000027868	Tbx15	chr3	99240381	99354259	6.6255	7.85244	-0.269981	0.0646858	0.980184	down
ENSMUSG00000003316	Glg1	chr8	111154421	111259216	44.2661	38.6158	0.171126	0.0647351	0.980184	up
ENSMUSG00000034932	Mrpl54	chr10	81264713	81266934	56.7953	63.0696	-0.176683	0.0647519	0.980184	down
ENSMUSG00000018740	Slc25a35	chr11	68968131	68974365	2.89464	3.59764	-0.331884	0.065071	0.983906	down
ENSMUSG00000024800	Rpp30	chr19	36083716	36104777	14.5312	16.9688	-0.248102	0.0653426	0.986901	down
ENSMUSG00000028282	Casp8ap2	chr4	32615451	32653265	13.5654	11.7408	0.182015	0.0654227	0.987001	up
ENSMUSG00000020948	Klhl28	chr12	64938833	64965534	4.42474	5.0785	-0.222808	0.0655116	0.987232	down
ENSMUSG00000008318	Relt	chr7	100845847	100863446	10.2271	11.9554	-0.254956	0.0659663	0.991012	down
ENSMUSG00000036052	Dnajb5	chr4	42949814	42959425	2.3722	2.90607	-0.322418	0.0660505	0.991012	down
ENSMUSG00000022623	Shank3	chr15	89499623	89560261	0.0620658	0.00696182	2.79599	0.0660524	0.991012	up
ENSMUSG00000039384	Dusp10	chr1	184013302	184075636	0.956543	1.34952	-0.531852	0.0660576	0.991012	down
ENSMUSG00000002617	Zfp40	chr17	23173869	23193252	4.48125	3.61046	0.285741	0.06621	0.991385	up
ENSMUSG00000074649	BC029722	chr2	155817730	155819426	28.2064	31.5193	-0.187459	0.0662302	0.991385	down
ENSMUSG00000026004	Kansl1l	chr1	66719248	66817562	8.88802	10.0015	-0.194444	0.0664189	0.993104	down
ENSMUSG00000079033	Mef2b	chr8	70139711	70167488	0.582843	0.26359	1.10192	0.0666107	0.994668	up
ENSMUSG00000060600	Eno3	chr11	70657202	70662513	32.9661	28.2825	0.195767	0.0666717	0.994668	up
ENSMUSG00000008226	Scrn3	chr2	73312601	73337818	16.5014	18.6735	-0.202355	0.06683	0.995923	down
ENSMUSG00000033396	Spg11	chr2	122053520	122118386	10.1738	8.86544	0.172186	0.0669959	0.997118	up
ENSMUSG00000049676	Catsperg1	chr7	29181321	29214035	0.383794	0.226387	0.745908	0.0670587	0.997118	up
ENSMUSG00000094786	Gm14403	chr2	177498215	177509763	2.93665	4.06327	-0.487133	0.0671641	0.99758	down
ENSMUSG00000025069	Gsto2	chr19	47865534	47886324	0.0950781	0	3.98439	0.0673048	0.997747	up
ENSMUSG00000002996	Hbp1	chr12	31926254	31950535	38.6076	43.3784	-0.193517	0.0673239	0.997747	down
ENSMUSG00000023032	Slc4a8	chr15	100761747	100823968	0.16803	0.067185	1.2585	0.0674606	0.998362	up
ENSMUSG00000037685	Atp8a1	chr5	67618140	67847434	21.67	18.8438	0.176234	0.0675142	0.998362	up
ENSMUSG00000024993	Fam45a	chr19	60811585	60836227	16.688	18.664	-0.186088	0.0678097	1	down
ENSMUSG00000027233	Patl2	chr2	122120108	122186189	0.0949013	0.0232573	1.86419	0.0683502	1	up
ENSMUSG00000028364	Tnc	chr4	63959785	64047015	0.145515	0.0857887	0.724243	0.0684123	1	up
ENSMUSG00000031898	Dpep3	chr8	105973513	105979429	0.0575629	0.157361	-1.52908	0.0684171	1	down
ENSMUSG00000047238	Mageh1	chrX	153036166	153037575	0.0763139	0	4.04112	0.0684284	1	up
ENSMUSG00000050628	Ubald2	chr11	116434094	116439077	116.324	133.657	-0.226727	0.0684657	1	down
ENSMUSG00000041577	Prelp	chr1	133910304	133921414	0.0484915	0	4.04113	0.0684781	1	up
ENSMUSG00000029482	Aacs	chr5	125475814	125517410	50.0642	43.6495	0.172284	0.068734	1	up
ENSMUSG00000095500	AC132444.5	chrGL456221.1	32239	47294	6.13699	4.05616	0.575269	0.0687428	1	up
ENSMUSG00000057346	Apol9a	chr15	77403789	77411135	0.326707	0.168213	0.90312	0.0687761	1	up
ENSMUSG00000003721	Insig2	chr1	121304353	121332589	33.5763	28.1447	0.22951	0.0690448	1	up
ENSMUSG00000003341	Atp8b3	chr10	80519584	80539124	0.224392	0.0997239	1.14453	0.0692199	1	up
ENSMUSG00000007867	Ift43	chr12	86082541	86162459	16.3315	13.0078	0.299739	0.0693922	1	up
ENSMUSG00000005374	Tbl2	chr5	135149657	135165760	20.0776	17.4038	0.180452	0.069468	1	up
ENSMUSG00000001095	Slc13a2	chr11	78397087	78422217	0.652301	0.894669	-0.497674	0.0695184	1	down
ENSMUSG00000022748	Cmss1	chr16	57302000	57606864	28.7774	32.3437	-0.19413	0.069611	1	down
ENSMUSG00000027187	Cat	chr2	103453849	103485160	56.198	62.445	-0.178348	0.0697072	1	down
ENSMUSG00000055633	Zfp580	chr7	5051538	5053723	18.0092	21.8668	-0.307925	0.0697438	1	down
ENSMUSG00000061755	Bod1l	chr5	41787538	41844315	11.6749	10.0879	0.18415	0.0697634	1	up
ENSMUSG00000017404	Rpl19	chr11	98026710	98030492	778.8	865.744	-0.178811	0.0701901	1	down
ENSMUSG00000046402	Rbp1	chr9	98422961	98446575	0.0739978	0.0141374	2.1547	0.0702249	1	up
ENSMUSG00000036781	Rps27l	chr9	66946086	66949516	306.204	351.595	-0.224518	0.0703288	1	down
ENSMUSG00000048920	Fkrp	chr7	16809246	16816732	22.5606	25.1154	-0.182614	0.0704044	1	down
ENSMUSG00000029632	Ndufa4	chr6	11900292	11907497	198.916	228.138	-0.223042	0.0704491	1	down
ENSMUSG00000055202	Zfp811	chr17	32795676	32809931	0.118511	0.0385605	1.49279	0.0704614	1	up
ENSMUSG00000024273	2700062C07Rik	chr18	24470850	24477798	10.3323	12.0349	-0.244242	0.0705934	1	down
ENSMUSG00000030142	Clec4e	chr6	123281789	123289870	56.2989	62.7115	-0.181625	0.0708412	1	down
ENSMUSG00000079017	Ifi27l2a	chr12	103442167	103443680	101.398	86.0335	0.211638	0.0708915	1	up
ENSMUSG00000034880	Mrpl34	chr8	71464959	71465747	64.7109	72.7497	-0.195868	0.0710432	1	down
ENSMUSG00000032589	Bsn	chr9	108096022	108190384	1.05805	1.26154	-0.280846	0.0710648	1	down
ENSMUSG00000038126	Mphosph9	chr5	124250959	124327972	9.33873	7.89884	0.215784	0.0711003	1	up
ENSMUSG00000028613	Lrp8	chr4	107801869	107876840	14.7301	12.5403	0.206156	0.0711522	1	up
ENSMUSG00000020532	Acaca	chr11	84129672	84401651	26.4595	22.6789	0.195931	0.0711818	1	up
ENSMUSG00000046020	Pofut1	chr2	153241533	153270247	18.5614	16.2445	0.166089	0.0712313	1	up
ENSMUSG00000060862	Zbtb40	chr4	136979732	137048801	4.18178	3.54406	0.213501	0.0712738	1	up
ENSMUSG00000075266	Cenpw	chr10	30194569	30200560	3.46075	4.1437	-0.288518	0.0713395	1	down
ENSMUSG00000071076	Jund	chr8	70698949	70700616	123.973	98.2415	0.308277	0.0713822	1	up
ENSMUSG00000018599	Mief2	chr11	60728398	60732951	8.10016	6.69434	0.24765	0.0714071	1	up
ENSMUSG00000026202	Tuba4a	chr1	75214228	75219865	84.6621	96.3891	-0.213451	0.07142	1	down
ENSMUSG00000024294	Mib1	chr18	10725548	10818704	35.935	31.0716	0.184001	0.0714314	1	up
ENSMUSG00000032126	Hmbs	chr9	44336339	44344228	46.5224	51.3366	-0.167782	0.071477	1	down
ENSMUSG00000020078	Vps26a	chr10	62455235	62486805	69.6204	76.9315	-0.169978	0.0715403	1	down
ENSMUSG00000030652	Coq7	chr7	118509659	118533356	13.3821	15.1819	-0.207163	0.0716257	1	down
ENSMUSG00000029003	Mad2l2	chr4	148130384	148145699	12.4149	15.0418	-0.296606	0.0717965	1	down
ENSMUSG00000026979	Psd4	chr2	24367580	24414954	0.10102	0.21618	-1.06818	0.0718712	1	down
ENSMUSG00000038642	Ctss	chr3	95526786	95556403	832.791	924.878	-0.177792	0.0718811	1	down
ENSMUSG00000036390	Gadd45a	chr6	67035096	67037457	16.9696	13.9867	0.253015	0.0719371	1	up
ENSMUSG00000013083	2200002J24Rik	chr7	30698926	30700536	2.33082	1.51599	0.598991	0.0719743	1	up
ENSMUSG00000007041	Clic1	chr17	35049966	35058749	237.594	262.975	-0.173154	0.0720928	1	down
ENSMUSG00000059878	Zfp422	chr6	116624016	116628999	31.3339	34.5065	-0.165361	0.0721618	1	down
ENSMUSG00000026753	Ppp6c	chr2	39194354	39226451	41.1122	46.0919	-0.190267	0.0722284	1	down
ENSMUSG00000045039	Megf8	chr7	25317164	25365917	9.30374	8.00876	0.189419	0.0722699	1	up
ENSMUSG00000003354	Ccdc65	chr15	98708207	98723336	0.255582	0.0925241	1.398	0.0722753	1	up
ENSMUSG00000023047	Amhr2	chr15	102445367	102454633	2.52119	1.84915	0.420737	0.0724725	1	up
ENSMUSG00000040225	Prrc2c	chr1	162670725	162740556	88.5794	75.8932	0.197077	0.072486	1	up
ENSMUSG00000047534	Mis18bp1	chr12	65132734	65172604	30.7904	34.7805	-0.203242	0.0728046	1	down
ENSMUSG00000039096	Rsad1	chr11	94539798	94549255	3.90849	3.20294	0.261132	0.0728531	1	up
ENSMUSG00000117942	Maskbp3	chr18	36647860	36665917	0.122365	0.230412	-0.954516	0.0728825	1	down
ENSMUSG00000024843	Chka	chr19	3851773	3894369	17.8595	15.3008	0.197521	0.0729834	1	up
ENSMUSG00000039759	Thap3	chr4	151982639	151988997	31.1837	26.3964	0.21505	0.0730516	1	up
ENSMUSG00000036299	BC031181	chr18	75005868	75010152	46.6906	51.8118	-0.176811	0.0731829	1	down
ENSMUSG00000028751	Pla2g2e	chr4	138877942	138882817	12.1215	9.74886	0.285344	0.0731979	1	up
ENSMUSG00000045211	Nudt18	chr14	70577637	70582688	4.6652	3.89458	0.232331	0.0732425	1	up
ENSMUSG00000069895	Atxn1l	chr8	109726451	109737739	13.1149	11.434	0.172771	0.0732663	1	up
ENSMUSG00000068966	Zbtb34	chr2	33406108	33431324	5.44908	4.68462	0.194088	0.0732987	1	up
ENSMUSG00000074890	Lcmt2	chr2	121128307	121140653	6.14568	6.98981	-0.211789	0.0733432	1	down
ENSMUSG00000053414	Hunk	chr16	90386013	90499553	0.0259595	0	4.01248	0.0733659	1	up
ENSMUSG00000023845	Lnpep	chr17	17521410	17625050	31.4555	27.2079	0.183558	0.0733845	1	up
ENSMUSG00000002733	Plekha3	chr2	76675281	76696828	40.9866	45.1875	-0.166332	0.073749	1	down
ENSMUSG00000047721	Bola2	chr7	126695401	126699798	112.28	127.953	-0.213978	0.0737946	1	down
ENSMUSG00000040506	Ambra1	chr2	91730134	91918849	16.4324	14.2809	0.176698	0.0739262	1	up
ENSMUSG00000051154	Commd3	chr2	18672384	18676231	149.428	165.446	-0.17311	0.0739828	1	down
ENSMUSG00000021196	Pfkp	chr13	6579768	6648777	81.9625	72.0573	0.159747	0.0740329	1	up
ENSMUSG00000094936	Rbm4	chr19	4784293	4793901	1.85901	2.52563	-0.468884	0.0741439	1	down
ENSMUSG00000040836	Gpr161	chr1	165295789	165326745	0.0542221	0.0178119	1.49469	0.0743558	1	up
ENSMUSG00000032652	Crebl2	chr6	134830154	134858931	5.16018	4.26249	0.248477	0.0744894	1	up
ENSMUSG00000006057	Atp5g1	chr11	96068852	96075670	14.4474	16.8361	-0.243866	0.0745832	1	down
ENSMUSG00000032403	2300009A05Rik	chr9	63394447	63399246	19.4688	22.7268	-0.248548	0.0748714	1	down
ENSMUSG00000046573	Lyrm4	chr13	35978395	36117526	11.9029	13.602	-0.216058	0.075043	1	down
ENSMUSG00000050107	Haspin	chr11	73135485	73138294	7.82082	9.01561	-0.232911	0.0751144	1	down
ENSMUSG00000037972	Snn	chr16	11060945	11074985	0.875541	0.605254	0.506179	0.075198	1	up
ENSMUSG00000020185	E2f7	chr10	110745439	110787384	6.02605	4.84269	0.287196	0.0752091	1	up
ENSMUSG00000039145	Camk1d	chr2	5293457	5714515	13.8268	11.9602	0.184563	0.0752734	1	up
ENSMUSG00000066838	Zfp772	chr7	7202117	7209998	1.76281	1.37186	0.341695	0.0752914	1	up
ENSMUSG00000022247	Brix1	chr15	10474779	10485947	59.6637	66.157	-0.174312	0.0754989	1	down
ENSMUSG00000022322	Shcbp1	chr8	4735976	4779567	19.9578	23.0947	-0.236694	0.0755504	1	down
ENSMUSG00000018217	Pmp22	chr11	63128982	63159547	43.49	49.1562	-0.202423	0.0756004	1	down
ENSMUSG00000058966	Fam57b	chr7	126797668	126830219	1.01703	1.49744	-0.562137	0.0756729	1	down
ENSMUSG00000031167	Rbm3	chrX	8138975	8145880	193.775	214.235	-0.171358	0.0760642	1	down
ENSMUSG00000036698	Ago2	chr15	73095844	73184935	49.0052	42.0938	0.193159	0.0760832	1	up
ENSMUSG00000022634	Yaf2	chr15	93284278	93336935	20.9452	23.3644	-0.184467	0.0761095	1	down
ENSMUSG00000000531	Grasp	chr15	101224188	101232756	1.33279	0.96791	0.437804	0.0761428	1	up
ENSMUSG00000041961	Znrf3	chr11	5276324	5444847	3.51018	2.86409	0.264353	0.0764282	1	up
ENSMUSG00000015653	Steap2	chr5	5664829	5694578	0.0223772	0	4.02438	0.0766032	1	up
ENSMUSG00000023959	Clic5	chr17	44134768	44280172	0.0271395	0	4.02438	0.0766032	1	up
ENSMUSG00000025812	Pard3	chr8	127063893	127612286	0.0370548	0	4.02438	0.0766032	1	up
ENSMUSG00000031626	Sorbs2	chr8	45507788	45827906	0.0446683	0	4.02438	0.0766032	1	up
ENSMUSG00000050248	Evc2	chr5	37338499	37425055	0.0509097	0	4.02438	0.0766032	1	up
ENSMUSG00000007610	Gtpbp3	chr8	71488103	71499583	16.9551	14.7795	0.172497	0.0767749	1	up
ENSMUSG00000047963	Stbd1	chr5	92603041	92606579	0.104156	0.0132756	2.52708	0.0769853	1	up
ENSMUSG00000000823	Zfp512b	chr2	181582103	181592803	27.4037	23.8673	0.174023	0.0770452	1	up
ENSMUSG00000059495	Arhgef12	chr9	42963842	43107239	6.05572	5.1765	0.200183	0.0770805	1	up
ENSMUSG00000034192	Lsm3	chr6	91515928	91522625	15.0856	17.2736	-0.217836	0.0770852	1	down
ENSMUSG00000031538	Plat	chr8	22757727	22782844	0.182059	0.0475696	1.8593	0.0771655	1	up
ENSMUSG00000035824	Tk2	chr8	104226685	104248558	22.675	19.0627	0.22653	0.0772265	1	up
ENSMUSG00000038009	Dnajc22	chr15	99093170	99104737	5.39543	6.48614	-0.289729	0.0772283	1	down
ENSMUSG00000051169	Rpusd3	chr6	113415319	113419340	5.57135	4.37521	0.32355	0.0772362	1	up
ENSMUSG00000037787	Apopt1	chr12	111713261	111755053	25.3282	27.9685	-0.169343	0.0773379	1	down
ENSMUSG00000027714	Exosc9	chr3	36552606	36565727	38.1389	42.5248	-0.183032	0.0773445	1	down
ENSMUSG00000058706	0610030E20Rik	chr6	72347317	72353148	15.1127	16.7753	-0.175144	0.0773897	1	down
ENSMUSG00000024073	Birc6	chr17	74528295	74703356	40.1029	34.6693	0.183922	0.0774218	1	up
ENSMUSG00000018965	Ywhah	chr5	33018816	33027966	152.48	167.536	-0.161827	0.0775468	1	down
ENSMUSG00000078427	Sarnp	chr10	128817333	128877629	20.9287	26.3233	-0.352324	0.0776991	1	down
ENSMUSG00000039813	Tbc1d2	chr4	46604390	46650209	12.5966	13.9975	-0.179762	0.077867	1	down
ENSMUSG00000059897	Zfp930	chr8	69209038	69230536	11.1196	12.718	-0.216463	0.0778732	1	down
ENSMUSG00000034391	Fbxo15	chr18	84934782	84981473	0.2389	0.432977	-0.844786	0.0779081	1	down
ENSMUSG00000026819	Slc25a25	chr2	32414487	32451445	17.5839	15.2127	0.182654	0.0779189	1	up
ENSMUSG00000050721	Plekho2	chr9	65552698	65580040	49.1461	55.3153	-0.196795	0.0779273	1	down
ENSMUSG00000035356	Nfkbiz	chr16	55811375	55838899	9.58632	7.98111	0.241627	0.0780297	1	up
ENSMUSG00000001128	Cfp	chrX	20925454	20931555	40.389	46.8852	-0.243421	0.0781309	1	down
ENSMUSG00000030201	Lrp6	chr6	134446476	134566965	21.7521	18.9864	0.171106	0.0782549	1	up
ENSMUSG00000070814	Zswim9	chr7	13258967	13278721	2.93061	2.4347	0.238476	0.0783293	1	up
ENSMUSG00000075705	Msrb1	chr17	24736642	24742778	84.6326	93.9936	-0.178043	0.0784712	1	down
ENSMUSG00000057762	Gm6169	chr13	97098208	97099237	9.11596	11.0475	-0.30687	0.0784977	1	down
ENSMUSG00000022969	Il10rb	chr16	91406164	91425834	28.8611	32.2532	-0.186262	0.0786925	1	down
ENSMUSG00000035314	Gdpd5	chr7	99381414	99461877	8.35234	6.85672	0.254817	0.0788284	1	up
ENSMUSG00000030431	Tmem238	chr7	4784557	4789656	9.62452	11.5179	-0.291577	0.0788761	1	down
ENSMUSG00000035126	Wdr78	chr4	103038065	103114555	0.490292	0.316576	0.611185	0.0788912	1	up
ENSMUSG00000009687	Fxyd5	chr7	31032722	31042481	566.96	629.976	-0.178168	0.0789256	1	down
ENSMUSG00000071192	Wfikkn1	chr17	25877628	25880858	1.4932	1.07949	0.443806	0.0792322	1	up
ENSMUSG00000035783	Acta2	chr19	34241090	34255590	0.0365116	0.146732	-1.87735	0.0793551	1	down
ENSMUSG00000059554	Ccdc28a	chr10	18213676	18234998	18.4484	21.0332	-0.212926	0.0795613	1	down
ENSMUSG00000059479	B3gnt8	chr7	25626654	25635100	0.020112	0.0858838	-1.88248	0.0796361	1	down
ENSMUSG00000033720	Sfxn5	chr6	85213049	85333422	4.59016	3.6789	0.292152	0.0797205	1	up
ENSMUSG00000041215	Yeats2	chr16	20141063	20232573	17.4231	15.2395	0.167431	0.0797718	1	up
ENSMUSG00000029787	Avl9	chr6	56714899	56761912	12.9636	11.022	0.20908	0.0800729	1	up
ENSMUSG00000038497	Tmco3	chr8	13288190	13322924	17.1054	14.8939	0.174017	0.0800754	1	up
ENSMUSG00000001665	Gstt3	chr10	75774115	75781414	4.49037	5.57146	-0.339793	0.0801285	1	down
ENSMUSG00000032121	Tmem218	chr9	37208223	37224700	3.15613	2.52983	0.296385	0.0801577	1	up
ENSMUSG00000003814	Calr	chr8	84841850	84846934	910.845	999.188	-0.159608	0.0802904	1	down
ENSMUSG00000050860	Phospho1	chr11	95824499	95832140	0.269694	0.091691	1.41598	0.0803079	1	up
ENSMUSG00000006576	Slc4a3	chr1	75546266	75562172	0.0912864	0.0186891	2.11155	0.0803122	1	up
ENSMUSG00000044562	Rasip1	chr7	45627488	45639093	0.230191	0.13173	0.762519	0.0803174	1	up
ENSMUSG00000002108	Nr1h3	chr2	91184061	91202834	6.21362	7.27135	-0.24682	0.0803177	1	down
ENSMUSG00000103472	Pcdhga7	chr18	37714764	37841873	0.0430806	0.10923	-1.36736	0.0803721	1	down
ENSMUSG00000002274	Metrn	chr17	25793221	25797136	19.1748	21.5328	-0.196039	0.080375	1	down
ENSMUSG00000003380	Rabac1	chr7	24969752	24972754	95.0746	81.4806	0.196863	0.0805951	1	up
ENSMUSG00000032381	Ciao2a	chr9	66126611	66138955	93.6924	102.908	-0.161176	0.0806203	1	down
ENSMUSG00000038593	Tctn1	chr5	122237848	122264460	4.84849	4.03157	0.243891	0.0806296	1	up
ENSMUSG00000057738	Sptan1	chr2	29965560	30031451	40.9546	35.7029	0.171519	0.0806445	1	up
ENSMUSG00000021215	Net1	chr13	3882018	3918220	29.8729	33.0076	-0.169765	0.080749	1	down
ENSMUSG00000032591	Mst1	chr9	108080436	108085003	1.66245	1.17466	0.487592	0.0807523	1	up
ENSMUSG00000040029	Ipo8	chr6	148770683	148831467	26.2396	23.1238	0.156158	0.0808265	1	up
ENSMUSG00000056486	Chn1	chr2	73610660	73775346	0.225256	0.0915162	1.20562	0.0809288	1	up
ENSMUSG00000022760	Thap7	chr16	17527982	17531136	33.4183	37.8275	-0.206723	0.0809734	1	down
ENSMUSG00000028989	Angptl7	chr4	148495183	148500460	0.0242226	0.0971442	-1.87709	0.0810372	1	down
ENSMUSG00000051029	Serpinb1b	chr13	33078575	33094380	0.0542337	0.205431	-1.86909	0.0810562	1	down
ENSMUSG00000051149	Adnp	chr2	168180986	168207112	1.9002	2.51384	-0.424746	0.0810597	1	down
ENSMUSG00000059674	Cdh24	chr14	54631231	54641364	0.772441	0.538336	0.497239	0.0811738	1	up
ENSMUSG00000025261	Huwe1	chrX	151800807	151935417	140.033	120.909	0.185758	0.0812222	1	up
ENSMUSG00000022678	Nde1	chr16	14163275	14192928	62.6034	69.5973	-0.178678	0.0813583	1	down
ENSMUSG00000112449	Srp54b	chr12	55155104	55189573	11.9576	16.2254	-0.463633	0.0814314	1	down
ENSMUSG00000029125	Stx18	chr5	38038742	38137765	25.4077	28.2445	-0.178085	0.0815693	1	down
ENSMUSG00000054404	Slfn5	chr11	82951349	82964840	12.2414	10.2397	0.232785	0.0816948	1	up
ENSMUSG00000069910	Spdl1	chr11	34809190	34833641	38.7682	42.6496	-0.165089	0.0818291	1	down
ENSMUSG00000039058	Ak5	chr3	152462815	152668360	0.0997923	0.266554	-1.45079	0.0819941	1	down
ENSMUSG00000030291	Med21	chr6	146642547	146650732	25.6384	29.074	-0.206137	0.0820359	1	down
ENSMUSG00000028838	Extl1	chr4	134356372	134383850	5.45256	4.41613	0.280354	0.0821267	1	up
ENSMUSG00000073856	Iqck	chr7	118855752	118972652	0.814608	1.10432	-0.467301	0.0821448	1	down
ENSMUSG00000034126	Pomt2	chr12	87106861	87147968	10.5335	9.18453	0.172634	0.0822613	1	up
ENSMUSG00000060181	Slc35e3	chr10	117733679	117746365	13.6463	11.5572	0.21363	0.0822679	1	up
ENSMUSG00000026311	Asb1	chr1	91540544	91559589	8.19722	6.72451	0.260625	0.0823493	1	up
ENSMUSG00000024067	Dpy30	chr17	74299474	74323944	79.1157	88.8051	-0.19148	0.082401	1	down
ENSMUSG00000062773	Tex101	chr7	24668007	24676675	0	0.0832789	-3.90412	0.0824879	1	down
ENSMUSG00000038473	Nos1ap	chr1	170302668	170589861	0	0.0619054	-3.90483	0.082512	1	down
ENSMUSG00000062300	Nectin2	chr7	19716644	19750483	9.68657	8.03711	0.240934	0.0825331	1	up
ENSMUSG00000028053	Ash1l	chr3	88950622	89079375	17.36	15.2168	0.164062	0.0825684	1	up
ENSMUSG00000036751	Cox6b1	chr7	30616861	30626151	556.303	620.902	-0.184441	0.0826521	1	down
ENSMUSG00000002332	Dhrs1	chr14	55739020	55745690	31.3515	35.3177	-0.197678	0.0827527	1	down
ENSMUSG00000061410	Zcchc14	chr8	121598703	121652901	16.1269	13.8646	0.191415	0.0827891	1	up
ENSMUSG00000025278	Flnb	chr14	7817957	7951588	14.2964	12.0494	0.221112	0.0829416	1	up
ENSMUSG00000041025	Iffo2	chr4	139530548	139620382	2.20791	1.8133	0.2551	0.0831318	1	up
ENSMUSG00000060657	Marf1	chr16	14109173	14163351	18.5666	16.1838	0.17256	0.0832007	1	up
ENSMUSG00000060032	H2aj	chr6	136808244	136810074	138.36	154.008	-0.180629	0.0832508	1	down
ENSMUSG00000029581	Fscn1	chr5	142960343	142973185	0.729093	0.227129	1.63727	0.0836837	1	up
ENSMUSG00000021982	Cdadc1	chr14	59559388	59597959	10.611	11.9888	-0.200249	0.0837727	1	down
ENSMUSG00000055109	Gm15155	chrX	155624741	156345887	0.122855	0	3.77619	0.0838841	1	up
ENSMUSG00000059108	Ifitm6	chr7	141015699	141017924	105.292	117.666	-0.185861	0.0840895	1	down
ENSMUSG00000079061	Gm11042	chr12	74315110	74316394	0.751154	0	3.78664	0.0842635	1	up
ENSMUSG00000044156	Hepacam2	chr6	3457096	3498298	0.0480218	0	3.79458	0.0843417	1	up
ENSMUSG00000030002	Dusp11	chr6	85942268	85961667	92.3091	81.318	0.156689	0.0844227	1	up
ENSMUSG00000026739	Bmi1	chr2	18677018	18686629	56.9302	62.6622	-0.163674	0.084504	1	down
ENSMUSG00000022808	Snx4	chr16	33251442	33300269	39.0624	43.4009	-0.17848	0.0845477	1	down
ENSMUSG00000024483	Ankhd1	chr18	36559987	36658913	39.9212	35.1601	0.156644	0.0846722	1	up
ENSMUSG00000029625	Cpsf4	chr5	145167213	145182041	40.0438	35.1433	0.161692	0.0847246	1	up
ENSMUSG00000040365	Trim41	chr11	48806404	48817353	44.6484	39.225	0.160743	0.0848075	1	up
ENSMUSG00000024797	Vps51	chr19	6067842	6077231	32.853	28.3296	0.188905	0.0850298	1	up
ENSMUSG00000020553	Pctp	chr11	89982665	90002894	5.16904	5.8668	-0.209512	0.0850385	1	down
ENSMUSG00000027715	Ccna2	chr3	36564865	36572150	96.9399	108.152	-0.184129	0.0855048	1	down
ENSMUSG00000064181	Rab3ip	chr10	116905784	116950769	9.85564	8.12877	0.247779	0.0857695	1	up
ENSMUSG00000031266	Gla	chrX	134588149	134601125	50.5343	55.7145	-0.167396	0.085792	1	down
ENSMUSG00000027395	Polr1b	chr2	129100995	129126594	22.7718	19.7141	0.181794	0.0858043	1	up
ENSMUSG00000089844	A530032D15Rik	chr1	85083069	85109853	0.763043	0.414179	0.873626	0.0859934	1	up
ENSMUSG00000114515	Aldoa	chr7	126800790	126809108	2.06379	2.7282	-0.421254	0.0859947	1	down
ENSMUSG00000030868	Dctn5	chr7	122133041	122149044	51.4073	56.1547	-0.153259	0.0860431	1	down
ENSMUSG00000057503	Olfr1459	chr19	13138021	13149549	0.0721424	0.123808	-0.754224	0.0861081	1	down
ENSMUSG00000066510	Ankdd1a	chr9	65488470	65520193	0.362409	0.177078	1.00204	0.0862536	1	up
ENSMUSG00000044350	Lacc1	chr14	77024200	77036904	9.10584	10.3443	-0.208749	0.0863343	1	down
ENSMUSG00000055670	Zzef1	chr11	72796226	72927120	7.64966	6.64607	0.176246	0.0863983	1	up
ENSMUSG00000023951	Vegfa	chr17	46016993	46032369	70.7648	61.7745	0.170383	0.0864185	1	up
ENSMUSG00000023088	Abcc1	chr16	14361558	14475737	40.6495	35.6333	0.163094	0.0865314	1	up
ENSMUSG00000023341	Mx2	chr16	97535308	97560900	1.54701	1.08201	0.481703	0.0867318	1	up
ENSMUSG00000043279	Trim56	chr5	137105644	137116209	13.4295	11.695	0.174738	0.0868365	1	up
ENSMUSG00000051703	Tmem198	chr1	75479532	75485705	0.202862	0.39654	-0.972323	0.0870886	1	down
ENSMUSG00000028195	Ccn1	chr3	145646976	145649981	0.216543	0.056779	1.85956	0.0872432	1	up
ENSMUSG00000090812	Samd15	chr12	87199723	87213541	0.434062	0.195314	1.09179	0.0872636	1	up
ENSMUSG00000053931	Cnn3	chr3	121426497	121458207	0.163457	0.0366769	1.99872	0.0874319	1	up
ENSMUSG00000110404	Rnf223	chr4	156130513	156133420	0.0659123	0.137752	-1.03974	0.0874322	1	down
ENSMUSG00000038170	Pde4dip	chr3	97689824	97888707	19.4129	17.075	0.15815	0.0875474	1	up
ENSMUSG00000029814	Igf2bp3	chr6	49085223	49214957	0.893462	0.62971	0.477756	0.0875841	1	up
ENSMUSG00000034111	Tmed8	chr12	87166237	87200454	4.07826	3.54219	0.176277	0.0878834	1	up
ENSMUSG00000028044	Cks1b	chr3	89415472	89418383	176.279	196.442	-0.182073	0.0879385	1	down
ENSMUSG00000078784	Rbis	chr3	14606284	14611285	155.977	173.804	-0.181079	0.0879821	1	down
ENSMUSG00000027597	Ahcy	chr2	155059310	155074497	37.9798	42.4889	-0.189812	0.0879947	1	down
ENSMUSG00000025085	Ablim1	chr19	57032733	57314919	0.0583964	0.00727804	2.65043	0.08807	1	up
ENSMUSG00000028426	Rad23b	chr4	55350043	55392237	170.012	185.202	-0.149606	0.0881689	1	down
ENSMUSG00000044949	Ubtd2	chr11	32455370	32516687	2.36241	1.7356	0.414064	0.0882181	1	up
ENSMUSG00000019773	Fbxo5	chr10	5799160	5805600	34.4755	38.5938	-0.189367	0.0883817	1	down
ENSMUSG00000025572	Tmc6	chr11	117765988	117782198	35.4641	30.8521	0.173269	0.0884044	1	up
ENSMUSG00000018698	Lhx1	chr11	84518284	84525535	0.0112512	0.0978531	-2.7129	0.0884085	1	down
ENSMUSG00000054051	Ercc6	chr14	32513521	32580990	19.0925	16.7631	0.162788	0.0885679	1	up
ENSMUSG00000063065	Mapk3	chr7	126759601	126765819	172.782	193.285	-0.188188	0.0885851	1	down
ENSMUSG00000045237	1110012L19Rik	chrX	70385877	70389417	6.92942	8.5137	-0.323171	0.0886986	1	down
ENSMUSG00000000682	Cd52	chr4	134082448	134095082	417.861	461.46	-0.169035	0.0887432	1	down
ENSMUSG00000030591	Psmd8	chr7	29174188	29180701	400.281	437.052	-0.153106	0.088796	1	down
ENSMUSG00000016494	Cd34	chr1	194938819	194961279	0.370403	0.104745	1.77887	0.0888861	1	up
ENSMUSG00000039814	Xkr5	chr8	18932729	18950975	0.284648	0.17038	0.6838	0.0889136	1	up
ENSMUSG00000024769	Cdc42bpg	chr19	6306456	6325652	3.73375	3.03442	0.273652	0.088992	1	up
ENSMUSG00000068882	Ssb	chr2	69861562	69871846	209.317	228.279	-0.151598	0.089039	1	down
ENSMUSG00000020331	Hcn2	chr10	79716634	79736108	0.91208	1.20667	-0.438626	0.089041	1	down
ENSMUSG00000038002	Cramp1l	chr17	24961226	25015788	5.93723	5.00788	0.220164	0.0891881	1	up
ENSMUSG00000033943	Mga	chr2	119897228	119969581	15.839	13.9245	0.160649	0.0891954	1	up
ENSMUSG00000028514	Usp24	chr4	106316213	106441322	17.1686	15.1059	0.158554	0.0892898	1	up
ENSMUSG00000056342	Usp34	chr11	23306895	23490560	28.0397	24.5362	0.166828	0.0893123	1	up
ENSMUSG00000068663	Clec16a	chr16	10545339	10744878	12.8106	11.0341	0.189457	0.0893366	1	up
ENSMUSG00000006095	Tbcb	chr7	30224131	30232272	60.9429	66.7134	-0.157481	0.0893716	1	down
ENSMUSG00000028863	Meaf6	chr4	125085134	125113238	25.0395	27.673	-0.170962	0.0895064	1	down
ENSMUSG00000021519	Mterf3	chr13	66906968	66933088	39.6474	43.8946	-0.17188	0.0895368	1	down
ENSMUSG00000037636	Slc25a43	chrX	36743659	36777202	6.21096	7.23232	-0.245688	0.0897434	1	down
ENSMUSG00000030309	Caprin2	chr6	148842492	148896237	1.34817	0.865462	0.616131	0.0897888	1	up
ENSMUSG00000020077	Srgn	chr10	62493833	62527451	405.805	452.276	-0.182409	0.0899322	1	down
ENSMUSG00000061079	Zfp143	chr7	110061217	110095394	9.38565	10.4252	-0.177049	0.0900612	1	down
ENSMUSG00000031171	Ftsj1	chrX	8238668	8252406	15.3216	17.2099	-0.194705	0.090071	1	down
ENSMUSG00000036097	Slf2	chr19	44931151	44983299	13.5165	11.8751	0.161	0.0900973	1	up
ENSMUSG00000091586	Cyp4f17	chr17	32506050	32530143	1.12676	0.778962	0.52183	0.0901426	1	up
ENSMUSG00000019122	Ccl9	chr11	83572919	83578636	105.094	115.994	-0.168291	0.0901847	1	down
ENSMUSG00000031659	Adcy7	chr8	88272403	88329962	76.9303	68.212	0.14752	0.0902505	1	up
ENSMUSG00000018849	Wwc1	chr11	35838400	35980527	0.637834	0.407726	0.612727	0.0902836	1	up
ENSMUSG00000024120	Lrpprc	chr17	84705247	84790789	81.9713	71.9595	0.161603	0.0903067	1	up
ENSMUSG00000066643	Wdr35	chr12	8973892	9028847	6.56574	5.61745	0.198189	0.0904962	1	up
ENSMUSG00000031644	Nek1	chr8	60993195	61131346	8.39521	7.14016	0.209137	0.0905414	1	up
ENSMUSG00000034120	Srsf2	chr11	116849901	116853094	356.083	388.063	-0.150257	0.090546	1	down
ENSMUSG00000063234	Gpr84	chr15	103308235	103310612	17.2552	19.5337	-0.203119	0.0905756	1	down
ENSMUSG00000038990	Cables2	chr2	180258540	180273496	13.083	11.0245	0.221241	0.0908251	1	up
ENSMUSG00000036529	Sbf1	chr15	89288236	89315311	58.333	50.2353	0.18921	0.0909191	1	up
ENSMUSG00000046229	Scand1	chr2	156311846	156312747	105.219	116.582	-0.175661	0.0909853	1	down
ENSMUSG00000064288	H4c12	chr13	21750194	21750505	2.44496	1.40705	0.763533	0.0911869	1	up
ENSMUSG00000032174	Icam5	chr9	21032073	21039036	0.790107	0.589269	0.401868	0.0915493	1	up
ENSMUSG00000042523	Dnal1	chr12	84114366	84147498	4.73183	3.92422	0.249002	0.0916293	1	up
ENSMUSG00000051451	Crebzf	chr7	90442729	90447994	64.3965	70.4386	-0.156221	0.0918116	1	down
ENSMUSG00000038217	Tlcd2	chr11	75461715	75470899	0.315631	0.124137	1.30434	0.0919433	1	up
ENSMUSG00000037062	Sh3glb1	chr3	144683678	144720335	59.7157	65.9615	-0.169608	0.0920607	1	down
ENSMUSG00000027552	E2f5	chr3	14578641	14606309	10.3295	11.7362	-0.209551	0.0920916	1	down
ENSMUSG00000043155	Hpdl	chr4	116819904	116821707	1.32512	0.982106	0.411989	0.0921915	1	up
ENSMUSG00000054387	Mdm4	chr1	132959484	133030561	87.6593	77.1183	0.158897	0.0922384	1	up
ENSMUSG00000028080	Lrba	chr3	86224680	86782692	7.46382	6.54526	0.163798	0.0922682	1	up
ENSMUSG00000002006	Pdzd4	chrX	73793359	73824969	0.0790026	0.0301348	1.26231	0.0923596	1	up
ENSMUSG00000005917	Otx1	chr11	21994764	22002897	0.522598	0.350432	0.530192	0.0923931	1	up
ENSMUSG00000059540	Tcea2	chr2	181680310	181688071	7.86524	6.46208	0.257987	0.0924173	1	up
ENSMUSG00000014444	Piezo1	chr8	122481698	122551329	36.5239	31.5305	0.186547	0.0924784	1	up
ENSMUSG00000028467	Gba2	chr4	43566928	43578873	7.81672	6.67979	0.200711	0.0925035	1	up
ENSMUSG00000039623	Ap5z1	chr5	142463944	142478710	34.9118	30.8434	0.152218	0.0925541	1	up
ENSMUSG00000091898	Tnnc1	chr14	31208312	31211729	1.12067	1.65471	-0.597697	0.0926755	1	down
ENSMUSG00000071528	Atp5md	chr19	47083464	47090647	148.02	167.043	-0.199828	0.0927319	1	down
ENSMUSG00000040111	Gramd1b	chr9	40293233	40531383	51.6609	44.874	0.176966	0.0929238	1	up
ENSMUSG00000039193	Nlrc4	chr17	74425438	74459142	1.74161	1.39347	0.287488	0.0929791	1	up
ENSMUSG00000059772	Slx1b	chr7	126689468	126695784	6.30865	7.38901	-0.24979	0.0930124	1	down
ENSMUSG00000039262	Prrc2b	chr2	32151082	32234537	45.1549	38.5495	0.201931	0.0930712	1	up
ENSMUSG00000033769	Exoc6b	chr6	84618487	85069513	6.90391	5.88191	0.20505	0.0931074	1	up
ENSMUSG00000014813	Stc1	chr14	69029238	69041804	0.03248	0.0724061	-1.09957	0.0931443	1	down
ENSMUSG00000058470	Gm8369	chr19	11485938	11512577	0.520392	0.254573	0.970238	0.0933292	1	up
ENSMUSG00000063334	Krr1	chr10	111972664	111988432	24.038	26.2075	-0.150422	0.0934038	1	down
ENSMUSG00000023045	Soat2	chr15	102150526	102163469	19.6332	16.6322	0.215784	0.0934306	1	up
ENSMUSG00000028456	Unc13b	chr4	43058953	43264871	0.273192	0.166512	0.670394	0.0935216	1	up
ENSMUSG00000073010	Gm5127	chrX	106583186	106710557	0.27482	0.456336	-0.804907	0.0935393	1	down
ENSMUSG00000044103	Il1f9	chr2	24186476	24193568	0	0.0581861	-3.9062	0.093634	1	down
ENSMUSG00000027329	Spef1	chr2	131170261	131187282	2.02393	1.5123	0.38618	0.0936373	1	up
ENSMUSG00000030509	Asb7	chr7	66644565	66689596	9.29118	7.93436	0.203462	0.0936386	1	up
ENSMUSG00000069516	Lyz2	chr10	117277331	117282321	8135.08	9021.3	-0.17472	0.0936453	1	down
ENSMUSG00000003534	Ddr1	chr17	35681567	35704621	0.0694367	0.0171481	1.85882	0.0936723	1	up
ENSMUSG00000035390	Brsk1	chr7	4690604	4715997	0	0.0529107	-3.90664	0.0936966	1	down
ENSMUSG00000005360	Slc1a3	chr15	8634124	8710764	0.969349	0.650048	0.550323	0.0937418	1	up
ENSMUSG00000027327	1700037H04Rik	chr2	131146324	131160081	34.1373	38.7892	-0.213339	0.093763	1	down
ENSMUSG00000009633	G0s2	chr1	193272161	193273217	0	0.108037	-3.89858	0.0937827	1	down
ENSMUSG00000021555	Naa35	chr13	59585259	59635922	57.0349	62.1417	-0.14992	0.0937929	1	down
ENSMUSG00000068758	Il3ra	chr14	14346275	14356011	0.0158581	0.121199	-2.53243	0.0938142	1	down
ENSMUSG00000025777	Gdap1	chr1	17145362	17164271	0	0.034766	-3.89954	0.0938495	1	down
ENSMUSG00000022519	Srl	chr16	4480216	4541816	3.385	2.74504	0.282041	0.0939922	1	up
ENSMUSG00000040258	Nxph4	chr10	127525473	127534559	0.0886729	0.203772	-1.24514	0.0939943	1	down
ENSMUSG00000001482	Def8	chr8	123423527	123463270	19.6846	17.0868	0.179177	0.0940134	1	up
ENSMUSG00000055485	Soga1	chr2	157015799	157079254	6.71625	5.6868	0.212984	0.0940809	1	up
ENSMUSG00000023800	Tiam2	chr17	3326573	3531344	0.17238	0.0863434	0.981162	0.094151	1	up
ENSMUSG00000020878	Lrrc46	chr11	97034602	97041407	0.0272119	0.129565	-2.09994	0.0942392	1	down
ENSMUSG00000039990	Edrf1	chr7	133637543	133672971	10.5609	8.94443	0.215885	0.094486	1	up
ENSMUSG00000003955	Fam162a	chr16	36043761	36071594	96.0533	82.2564	0.197849	0.0944944	1	up
ENSMUSG00000024429	Gnl1	chr17	35979851	35989462	33.7313	29.3269	0.176638	0.094586	1	up
ENSMUSG00000031168	Ebp	chrX	8185329	8193512	30.0294	33.1256	-0.166887	0.094613	1	down
ENSMUSG00000005045	Chd5	chr4	152338651	152390194	0.504746	0.366886	0.434935	0.0947006	1	up
ENSMUSG00000073530	Pappa2	chr1	158711727	158980490	0.0390237	0	3.75021	0.0947946	1	up
ENSMUSG00000001986	Gria3	chrX	41400854	41678601	0.0239997	0	3.75019	0.09483	1	up
ENSMUSG00000045409	Trim39	chr17	36258873	36272247	13.1973	11.4764	0.176024	0.0948941	1	up
ENSMUSG00000037346	Hrh4	chr18	13006990	13022882	0.0789691	0	3.77798	0.0950109	1	up
ENSMUSG00000069306	Hist1h4m	chr13	21811746	21812147	0.23941	0	3.82311	0.0951979	1	up
ENSMUSG00000028115	Bnipl	chr3	95241271	95251193	0.0800023	0	3.82315	0.0952499	1	up
ENSMUSG00000026697	Myoc	chr1	162639155	162649693	0.0464044	0	3.82318	0.0952918	1	up
ENSMUSG00000033106	Slc7a6os	chr8	106200717	106210935	22.9896	25.3125	-0.165868	0.0953052	1	down
ENSMUSG00000043411	Usp48	chr4	137593755	137658537	62.0675	54.8211	0.153287	0.0953278	1	up
ENSMUSG00000026970	Rbms1	chr2	60750193	60963192	67.256	74.0518	-0.164807	0.0953854	1	down
ENSMUSG00000025931	Paqr8	chr1	20890606	20939650	0.017063	0.0649375	-1.86826	0.095424	1	down
ENSMUSG00000032615	Nt5m	chr11	59839447	59880968	12.3233	13.8345	-0.194325	0.0954654	1	down
ENSMUSG00000029413	Naaa	chr5	92257659	92278170	39.3468	43.3243	-0.166399	0.095477	1	down
ENSMUSG00000005986	Ankrd13d	chr19	4270180	4283137	3.99376	3.16609	0.309258	0.0955832	1	up
ENSMUSG00000021186	Fbln5	chr12	101746565	101819055	0.506125	0.338005	0.559175	0.0955929	1	up
ENSMUSG00000032750	Gab3	chrX	74966843	75085458	1.3368	0.953276	0.468288	0.0956799	1	up
ENSMUSG00000028339	Col15a1	chr4	47208161	47313167	2.41143	2.88168	-0.284728	0.0957171	1	down
ENSMUSG00000022820	Ndufb4	chr16	37647170	37654453	80.6006	89.047	-0.169548	0.0957476	1	down
ENSMUSG00000037855	Zfp365	chr10	67886103	67912662	0.0351317	0	3.75994	0.0957979	1	up
ENSMUSG00000045667	Smtnl2	chr11	72389164	72411713	0.0482331	0	3.75993	0.095817	1	up
ENSMUSG00000025597	Klhl4	chrX	114474333	114560829	0.0251106	0	3.75991	0.0958501	1	up
ENSMUSG00000049123	Catsperg2	chr7	29697219	29727032	0.0595378	0.0137132	1.8739	0.095884	1	up
ENSMUSG00000044813	Shb	chr4	45423278	45532470	43.6395	37.3387	0.200126	0.0959386	1	up
ENSMUSG00000053774	Ubxn7	chr16	32332257	32393747	12.1261	10.6301	0.164809	0.0960369	1	up
ENSMUSG00000030342	Cd9	chr6	125460266	125494791	368.64	401.838	-0.150372	0.0960991	1	down
ENSMUSG00000031843	Mphosph6	chr8	117791645	117801943	21.7518	24.5003	-0.200014	0.0961878	1	down
ENSMUSG00000035629	Rubcn	chr16	32821703	32877766	12.0279	10.5034	0.168858	0.0961947	1	up
ENSMUSG00000025279	Dnase1l3	chr14	7964533	7994573	0.0354943	0	3.80281	0.0962075	1	up
ENSMUSG00000040287	Stac3	chr10	127501686	127508823	0.279482	0.523561	-0.875549	0.0962211	1	down
ENSMUSG00000026039	Sgo2a	chr1	57995971	58025899	8.23197	9.1092	-0.174559	0.096498	1	down
ENSMUSG00000029408	Abcb9	chr5	124061530	124095798	0.265832	0.443442	-0.802729	0.0965149	1	down
ENSMUSG00000022999	Lmbr1l	chr15	98903917	98918231	11.6053	9.54098	0.259862	0.096599	1	up
ENSMUSG00000078945	Naip2	chr13	100144063	100202092	8.22918	7.15047	0.177073	0.096607	1	up
ENSMUSG00000019897	Ccdc59	chr10	105841067	105847833	20.8898	23.19	-0.178386	0.0966377	1	down
ENSMUSG00000006651	Aplp1	chr7	30434982	30445535	1.80249	1.34207	0.388355	0.0968287	1	up
ENSMUSG00000070705	Eid2b	chr7	28277739	28279489	6.18309	7.12927	-0.23426	0.096858	1	down
ENSMUSG00000021690	Jmy	chr13	93430101	93499808	5.17011	4.39708	0.20799	0.0970022	1	up
ENSMUSG00000033777	Tlr13	chrX	106143204	106160493	41.48	45.4957	-0.159713	0.0971837	1	down
ENSMUSG00000042650	Alkbh5	chr11	60536381	60558512	40.1564	35.5134	0.151184	0.0973609	1	up
ENSMUSG00000059316	Slc27a4	chr2	29802634	29817522	9.03882	7.74002	0.19541	0.0975186	1	up
ENSMUSG00000036733	Rbm42	chr7	30640999	30650317	0.0108263	0.0911552	-2.54115	0.0976188	1	down
ENSMUSG00000021645	Smn1	chr13	100124852	100137690	66.5719	74.2899	-0.184809	0.0976712	1	down
ENSMUSG00000068742	Cry2	chr2	92403646	92434043	15.2108	13.0286	0.199458	0.0977191	1	up
ENSMUSG00000024130	Abca3	chr17	24351950	24410201	19.6884	17.2616	0.164278	0.0978758	1	up
ENSMUSG00000090124	Ugt1a7c	chr1	88095062	88220002	20.1401	22.2941	-0.173827	0.0979677	1	down
ENSMUSG00000001930	Vwf	chr6	125546774	125686679	2.73853	2.24985	0.258572	0.0979708	1	up
ENSMUSG00000033102	Cdc14b	chr13	64189268	64275290	25.1103	22.0983	0.159551	0.0980125	1	up
ENSMUSG00000028381	Ugcg	chr4	59189257	59222833	21.2829	18.6753	0.1627	0.0980659	1	up
ENSMUSG00000029392	Rilpl1	chr5	124493080	124531391	25.0955	21.5958	0.189084	0.0980705	1	up
ENSMUSG00000025791	Pgm1	chr4	99929414	99987294	30.7544	27.2884	0.145965	0.0981908	1	up
ENSMUSG00000031516	Dctn6	chr8	34090420	34108796	62.3326	68.9219	-0.171754	0.0982249	1	down
ENSMUSG00000030340	Scnn1a	chr6	125320659	125344943	0.18416	0.087385	1.05335	0.0982532	1	up
ENSMUSG00000027331	Knstrn	chr2	118814003	118853957	82.0228	91.1696	-0.178986	0.0984012	1	down
ENSMUSG00000056758	Hmga2	chr10	120361275	120476469	54.3139	60.0836	-0.171438	0.0984392	1	down
ENSMUSG00000040370	Etfrf1	chr6	145211134	145216939	20.9486	23.8852	-0.213395	0.0984771	1	down
ENSMUSG00000073423	Zfp414	chr17	33629090	33631779	20.3613	23.4852	-0.233331	0.0986417	1	down
ENSMUSG00000024952	Rps6ka4	chr19	6829085	6840636	16.3501	13.9567	0.199838	0.0987993	1	up
ENSMUSG00000002771	Grin2d	chr7	45831883	45878378	0.043938	0.00962575	1.99377	0.0993296	1	up
ENSMUSG00000060594	Layn	chr9	51054640	51077094	13.3945	15.9848	-0.283404	0.0995982	1	down
ENSMUSG00000025702	Marchf8	chr6	116338024	116409540	48.7461	43.0407	0.153846	0.0996015	1	up
ENSMUSG00000078532	Nkain1	chr4	130531602	130574173	3.33852	4.27195	-0.368963	0.0997226	1	down
ENSMUSG00000047443	Erfe	chr1	91366430	91374217	0.265265	0.420935	-0.702608	0.0997838	1	down
ENSMUSG00000029404	Arl6ip4	chr5	124116089	124118196	92.1384	100.431	-0.150734	0.0999191	1	down
ENSMUSG00000048027	Rgmb	chr17	15803188	15831039	7.29898	6.01861	0.249347	0.0999945	1	up
ENSMUSG00000112148	Lilrb4a	chr10	51490956	51496611	151.995	167.952	-0.170197	0.100019	1	down
ENSMUSG00000033249	Hsf4	chr8	105269801	105275845	0.593614	0.869005	-0.565381	0.100194	1	down
ENSMUSG00000034636	Zyg11b	chr4	108229724	108301096	10.4594	9.10045	0.175395	0.100402	1	up
ENSMUSG00000038555	Reep2	chr18	34840589	34847463	0.2702	0.138124	0.907396	0.100433	1	up
ENSMUSG00000025937	Lactb2	chr1	13623330	13660546	28.1883	30.6561	-0.146768	0.100449	1	down
ENSMUSG00000052435	Cebpe	chr14	54710360	54712174	3.58321	4.3577	-0.303639	0.100505	1	down
ENSMUSG00000002550	Uck1	chr2	32255002	32260159	26.7768	29.8659	-0.185118	0.100684	1	down
ENSMUSG00000008658	Rbfox1	chr16	5885355	7411526	1.00916	0.701891	0.509006	0.100688	1	up
ENSMUSG00000027678	Ncoa3	chr2	165992636	166073242	53.5449	47.3005	0.152906	0.100822	1	up
ENSMUSG00000044703	Phf11a	chr14	59276913	59297522	0.24556	0.112812	1.07881	0.10095	1	up
ENSMUSG00000037624	Kcnk2	chr1	189207930	189402273	0.0700591	0.0110466	2.2976	0.100955	1	up
ENSMUSG00000061859	Patj	chr4	98395785	98719603	0.0389676	0.00620486	2.29681	0.100979	1	up
ENSMUSG00000049470	Aff4	chr11	53350833	53421830	43.3694	37.9519	0.166599	0.101009	1	up
ENSMUSG00000024528	Srfbp1	chr18	52465693	52491931	36.8001	40.5425	-0.164585	0.101178	1	down
ENSMUSG00000044864	Ankrd50	chr3	38449259	38484844	3.97105	3.34184	0.219672	0.101268	1	up
ENSMUSG00000050556	Kcnb1	chr2	167095969	167190155	0.128968	0.201673	-0.631925	0.101349	1	down
ENSMUSG00000031486	Adgra2	chr8	27085583	27123436	0.0983314	0.0236085	1.95473	0.101365	1	up
ENSMUSG00000089774	Slc5a3	chr16	92058322	92087473	80.9837	71.0315	0.163591	0.101511	1	up
ENSMUSG00000070056	Mfhas1	chr8	35587798	35679449	2.36071	1.90153	0.283353	0.101528	1	up
ENSMUSG00000078812	Eif5a	chr11	69916714	69921958	819.603	896.79	-0.155673	0.101538	1	down
ENSMUSG00000029610	Aimp2	chr5	143902704	143909847	38.5204	42.4178	-0.164052	0.101549	1	down
ENSMUSG00000079610	Ankrd39	chr1	36537507	36547445	4.40682	3.52599	0.292599	0.101713	1	up
ENSMUSG00000032777	Gtf3c1	chr7	125640954	125707780	32.7078	28.2322	0.18608	0.101759	1	up
ENSMUSG00000051037	Zfp455	chr13	67194506	67209298	0.981428	1.22285	-0.335356	0.101865	1	down
ENSMUSG00000025047	Pdcd11	chr19	47090768	47131865	27.6871	24.3675	0.158692	0.101963	1	up
ENSMUSG00000034614	Pik3ip1	chr11	3330401	3342971	6.98817	8.28134	-0.273639	0.102049	1	down
ENSMUSG00000029192	Tbc1d14	chr5	36490604	36593276	34.2752	30.3366	0.149963	0.102103	1	up
ENSMUSG00000027173	Depdc7	chr2	104721784	104742878	11.8701	10.0743	0.210381	0.102186	1	up
ENSMUSG00000052727	Map1b	chr13	99421446	99516540	0.259565	0.370603	-0.535597	0.102444	1	down
ENSMUSG00000047246	H2bc6	chr13	23583670	23621124	0.752618	0.541575	0.454965	0.102447	1	up
ENSMUSG00000074922	Fam122a	chr19	24476502	24477356	26.2793	30.4547	-0.240175	0.102572	1	down
ENSMUSG00000019923	Zwint	chr10	72654845	72674964	54.3033	58.9404	-0.144191	0.102775	1	down
ENSMUSG00000038058	Nod1	chr6	54923949	54972612	1.45208	1.01219	0.482417	0.102856	1	up
ENSMUSG00000055200	Sertad3	chr7	27473768	27477364	3.52016	2.80017	0.29892	0.102907	1	up
ENSMUSG00000020262	Adarb1	chr10	77290726	77418270	2.49257	2.01585	0.27653	0.102955	1	up
ENSMUSG00000069727	Zfp975	chr7	42660105	42692742	2.55494	3.04162	-0.280932	0.102991	1	down
ENSMUSG00000022428	Cby1	chr15	79659199	79667660	22.39	25.2372	-0.202033	0.103248	1	down
ENSMUSG00000028647	Mycbp	chr4	123904832	123912269	18.0749	20.2399	-0.191187	0.103274	1	down
ENSMUSG00000050240	Hic2	chr16	17233572	17263430	1.43558	1.1606	0.277427	0.103354	1	up
ENSMUSG00000028224	Nbn	chr4	15957925	15992589	12.4193	13.8864	-0.188195	0.103372	1	down
ENSMUSG00000074305	Peak1	chr9	56201126	56418067	26.9319	23.6614	0.160944	0.103474	1	up
ENSMUSG00000071103	1700029J07Rik	chr8	45953606	45975440	0.350568	0.513275	-0.58605	0.10357	1	down
ENSMUSG00000073700	Klhl21	chr4	152008803	152017680	6.27025	5.43205	0.181494	0.103675	1	up
ENSMUSG00000035683	Melk	chr4	44300876	44364675	33.1315	36.8237	-0.179975	0.104138	1	down
ENSMUSG00000090840	1700092M07Rik	chr19	8740718	8741225	0.225966	0.636539	-1.34208	0.104152	1	down
ENSMUSG00000006764	Tph2	chr10	115078641	115185022	0.0575576	0	3.74924	0.10423	1	up
ENSMUSG00000071324	Armc2	chr10	41914990	42018442	2.28992	1.87438	0.256621	0.10432	1	up
ENSMUSG00000071113	Mboat4	chr8	34115030	34125182	0.0491147	0	3.79673	0.104457	1	up
ENSMUSG00000045165	AI467606	chr7	127091359	127093986	30.8029	34.3184	-0.182458	0.10452	1	down
ENSMUSG00000054134	Umodl1	chr17	30954640	31010710	0.0214039	0	3.79674	0.104521	1	up
ENSMUSG00000052214	Opa3	chr7	19228334	19256543	26.0493	29.2462	-0.193542	0.104544	1	down
ENSMUSG00000022658	Tagln3	chr16	45711230	45724608	0.0727214	0	3.79675	0.104589	1	up
ENSMUSG00000024986	Hhex	chr19	37434810	37440731	27.1248	30.1835	-0.180582	0.104741	1	down
ENSMUSG00000035394	Cfap53	chr18	74283090	74359986	0	0.0792401	-3.89923	0.104792	1	down
ENSMUSG00000012705	Retn	chr8	3655770	3660110	0	0.0946106	-3.90386	0.104934	1	down
ENSMUSG00000040112	Mrps35	chr6	147042764	147073991	21.3377	23.2808	-0.152199	0.105266	1	down
ENSMUSG00000031104	Rab33a	chrX	48519285	48530232	0.272135	0.11465	1.18815	0.105368	1	up
ENSMUSG00000040560	Wdr7	chr18	63708685	63989776	19.1042	16.7199	0.165796	0.105484	1	up
ENSMUSG00000006941	Eif1b	chr9	120492232	120495330	39.0976	43.6508	-0.182838	0.105552	1	down
ENSMUSG00000039512	Uhrf1bp1	chr17	27856441	27900041	26.1949	22.9068	0.166607	0.105554	1	up
ENSMUSG00000019590	Cyb561	chr11	105933702	105953336	1.3122	0.90705	0.51136	0.105563	1	up
ENSMUSG00000034832	Tet3	chr6	83362373	83459084	15.5993	13.6525	0.16652	0.1056	1	up
ENSMUSG00000021611	Tert	chr13	73626911	73649843	3.7239	3.07942	0.24532	0.105626	1	up
ENSMUSG00000041801	Phlda3	chr1	135766119	135769136	10.9683	13.4494	-0.325184	0.105764	1	down
ENSMUSG00000032198	Dock6	chr9	21799860	21852635	6.48225	5.48814	0.215147	0.105897	1	up
ENSMUSG00000019189	Rnf145	chr11	44518964	44565520	49.5443	43.6466	0.156713	0.105992	1	up
ENSMUSG00000032586	Traip	chr9	107950136	107972270	17.7869	20.0305	-0.199354	0.106285	1	down
ENSMUSG00000021287	Xrcc3	chr12	111803192	111813873	10.2524	8.31644	0.274223	0.10657	1	up
ENSMUSG00000029016	Clcn6	chr4	148004259	148038821	9.62633	8.3906	0.172928	0.106676	1	up
ENSMUSG00000051504	Siglech	chr7	55768178	55778925	0.268793	0.461399	-0.774225	0.107104	1	down
ENSMUSG00000056612	Ppp1r14b	chr19	6974968	6977324	272.902	314.583	-0.229489	0.107118	1	down
ENSMUSG00000079477	Rab7	chr6	87999106	88045270	291.291	316.577	-0.146545	0.107147	1	down
ENSMUSG00000035762	Tmem161b	chr13	84222296	84296141	11.5299	9.82227	0.20898	0.107249	1	up
ENSMUSG00000009418	Nav1	chr1	135434580	135688105	23.9114	20.8299	0.173073	0.107287	1	up
ENSMUSG00000041319	Thoc6	chr17	23668614	23673882	27.8526	24.0192	0.186132	0.107344	1	up
ENSMUSG00000046152	Fut10	chr8	31187331	31261738	4.82179	4.10832	0.204532	0.107356	1	up
ENSMUSG00000043384	Gprasp1	chrX	135742733	135803474	6.45144	5.59165	0.17955	0.107382	1	up
ENSMUSG00000025747	Tyms	chr5	30058202	30073617	33.637	37.0697	-0.166294	0.107445	1	down
ENSMUSG00000024293	Esco1	chr18	10566507	10610352	17.0152	18.7112	-0.161892	0.107531	1	down
ENSMUSG00000047205	Dusp18	chr11	3895240	3901296	4.53917	3.68694	0.275769	0.107692	1	up
ENSMUSG00000050350	Gpr18	chr14	121911253	121915781	0.292785	0.138932	1.02796	0.107765	1	up
ENSMUSG00000024186	Rgs11	chr17	26202951	26211324	25.0578	21.4578	0.194591	0.107895	1	up
ENSMUSG00000028969	Cdk5	chr5	24418241	24423530	37.4572	41.178	-0.162658	0.10874	1	down
ENSMUSG00000033326	Kdm4a	chr4	118136957	118180043	23.2051	20.5711	0.148207	0.108877	1	up
ENSMUSG00000020653	Klf11	chr12	24651274	24662789	5.20646	4.22747	0.276359	0.108888	1	up
ENSMUSG00000022565	Plec	chr15	76170974	76232574	24.5066	21.316	0.175196	0.109033	1	up
ENSMUSG00000033039	Micall1	chr15	79108898	79136900	16.5477	14.5913	0.156092	0.109367	1	up
ENSMUSG00000066979	Bub3	chr7	131560222	131571895	94.8719	103.481	-0.151454	0.109401	1	down
ENSMUSG00000050440	Hamp	chr7	30942368	30944032	0.208794	0	3.76729	0.10953	1	up
ENSMUSG00000034118	Tpst1	chr5	130073326	130135729	40.8076	35.9771	0.154971	0.109558	1	up
ENSMUSG00000008730	Hipk1	chr3	103739815	103791563	71.8508	63.706	0.147679	0.109652	1	up
ENSMUSG00000020178	Adora2a	chr10	75316877	75334784	0.0457571	0.199791	-1.89433	0.109675	1	down
ENSMUSG00000024968	Rcor2	chr19	7267325	7275225	6.51593	5.37805	0.247001	0.109771	1	up
ENSMUSG00000026110	Mgat4a	chr1	37439340	37541016	16.2629	14.3725	0.152758	0.109864	1	up
ENSMUSG00000038712	Mindy1	chr3	95281345	95296166	37.7022	41.3462	-0.160547	0.109897	1	down
ENSMUSG00000078653	Cntd1	chr11	101279012	101296317	1.03762	0.728875	0.470611	0.109927	1	up
ENSMUSG00000001767	Crnkl1	chr2	145917479	145935014	37.8294	41.1832	-0.149626	0.109973	1	down
ENSMUSG00000031954	Cfdp1	chr8	111768491	111854291	66.2985	72.3587	-0.15172	0.109992	1	down
ENSMUSG00000024818	Slc25a45	chr19	5877808	5885878	37.2865	40.5639	-0.148537	0.110107	1	down
ENSMUSG00000026113	Inpp4a	chr1	37299865	37410736	7.28038	6.31211	0.179909	0.110409	1	up
ENSMUSG00000059734	Ndufs8	chr19	3908863	3912774	215.651	235.047	-0.150741	0.110452	1	down
ENSMUSG00000021277	Traf3	chr12	111166370	111267153	10.4002	9.21901	0.148176	0.110512	1	up
ENSMUSG00000047264	Zfp358	chr8	3493138	3497208	9.20124	11.0412	-0.291697	0.110716	1	down
ENSMUSG00000026596	Abl2	chr1	156558786	156649568	20.3476	18.0748	0.145476	0.110777	1	up
ENSMUSG00000021135	Slc10a1	chr12	80953183	80968705	0.0730506	0	3.83899	0.110801	1	up
ENSMUSG00000039640	Mrpl12	chr11	120484613	120489065	139.082	151.788	-0.152334	0.110855	1	down
ENSMUSG00000068115	Ninl	chr2	150934519	151039382	13.7593	11.51	0.227282	0.110896	1	up
ENSMUSG00000022124	Fbxl3	chr14	103080239	103099566	32.2029	34.9814	-0.144845	0.110971	1	down
ENSMUSG00000020303	Stc2	chr11	31357307	31370074	32.1292	27.9826	0.17365	0.11105	1	up
ENSMUSG00000026069	Il1rl1	chr1	40429570	40465415	5.98916	6.66538	-0.17843	0.111103	1	down
ENSMUSG00000025202	Scd3	chr19	44203269	44244016	0.0559151	0.129344	-1.10157	0.111346	1	down
ENSMUSG00000039450	Dcxr	chr11	120725399	120727281	28.4216	31.2723	-0.165992	0.111624	1	down
ENSMUSG00000006494	Pdk1	chr2	71873224	71903858	42.881	37.6652	0.16115	0.111863	1	up
ENSMUSG00000036333	Kidins220	chr12	24974925	25063152	40.1865	35.6662	0.145866	0.1119	1	up
ENSMUSG00000021377	Dek	chr13	47084775	47106201	303.708	330.05	-0.145789	0.111949	1	down
ENSMUSG00000054161	Fam83e	chr7	45721212	45729492	0.0934195	0.0254677	1.67668	0.112226	1	up
ENSMUSG00000009566	Fpgs	chr2	32682609	32704145	21.8496	24.6383	-0.201362	0.112245	1	down
ENSMUSG00000014313	Cox6c	chr15	35925886	35938246	161.914	178.505	-0.166284	0.112365	1	down
ENSMUSG00000057596	Trim30d	chr7	104470014	104507849	0.0687032	0.00975826	2.46679	0.112367	1	up
ENSMUSG00000005373	Mlxipl	chr5	135089890	135138382	0.209509	0.091626	1.12028	0.112434	1	up
ENSMUSG00000036977	Anapc10	chr8	79711820	79779059	8.4445	9.48069	-0.191463	0.11256	1	down
ENSMUSG00000021226	Acot2	chr12	83987861	83993873	8.01271	6.47299	0.283409	0.112568	1	up
ENSMUSG00000036777	Anln	chr9	22332012	22389188	56.7196	61.6462	-0.146555	0.112632	1	down
ENSMUSG00000042548	Asxl1	chr2	153345829	153404007	26.1563	23.1046	0.153362	0.112636	1	up
ENSMUSG00000024052	Lpin2	chr17	71182560	71249817	44.0693	39.0129	0.149425	0.112684	1	up
ENSMUSG00000074627	Mroh8	chr2	157208550	157279549	0.355452	0.170395	0.977688	0.112756	1	up
ENSMUSG00000021520	Uqcrb	chr13	66900617	66905378	206.031	229.291	-0.179918	0.112756	1	down
ENSMUSG00000037499	Nenf	chr1	191306789	191318194	51.2867	56.1388	-0.157707	0.112801	1	down
ENSMUSG00000030088	Aldh1l1	chr6	90486427	90600203	3.37532	2.64243	0.317295	0.112975	1	up
ENSMUSG00000021624	Cd180	chr13	102693558	102739629	99.5643	110.36	-0.174726	0.113037	1	down
ENSMUSG00000020592	Sdc1	chr12	8771323	8793715	11.8327	13.5286	-0.221144	0.113041	1	down
ENSMUSG00000029270	Dipk1a	chr5	107908053	107987085	10.8644	8.87928	0.265403	0.113842	1	up
ENSMUSG00000031934	Panx1	chr9	15002128	15045478	9.32676	10.4487	-0.189799	0.113888	1	down
ENSMUSG00000041324	Inhba	chr13	16011851	16031621	0.00802676	0.0432904	-2.117	0.11394	1	down
ENSMUSG00000020900	Myh10	chr11	68691559	68816632	0.0679017	0.0124334	2.25633	0.114004	1	up
ENSMUSG00000033436	Armcx2	chrX	134804145	134809221	0.0921038	0.0173459	2.24173	0.114004	1	up
ENSMUSG00000034205	Loxl2	chr14	69609068	69695834	0.0466004	0.00897159	2.1545	0.114004	1	up
ENSMUSG00000037754	Ppp1r16b	chr2	158665398	158766334	0.0359651	0.0065111	2.25901	0.114004	1	up
ENSMUSG00000032218	Ccnb2	chr9	70407692	70421547	51.1637	56.7832	-0.175972	0.114028	1	down
ENSMUSG00000045730	Adrb2	chr18	62177816	62179959	13.5639	11.906	0.161687	0.114158	1	up
ENSMUSG00000008601	Rab25	chr3	88542029	88548300	0.28338	0.0974426	1.39399	0.114532	1	up
ENSMUSG00000048755	Mcat	chr15	83546797	83563787	24.9599	21.4432	0.194149	0.114596	1	up
ENSMUSG00000042271	Nxt2	chrX	142226770	142239692	28.8358	31.2834	-0.14268	0.114791	1	down
ENSMUSG00000073402	Gm8909	chr17	36164443	36168537	1.55055	1.05758	0.501097	0.114847	1	up
ENSMUSG00000028683	Eif2b3	chr4	117019402	117087306	24.5913	26.9545	-0.156436	0.115056	1	down
ENSMUSG00000030761	Myo7a	chr7	98051060	98119524	51.3153	45.2643	0.155102	0.115199	1	up
ENSMUSG00000015714	Cers2	chr3	95314791	95323599	331.656	359.723	-0.143113	0.115237	1	down
ENSMUSG00000042918	Mamstr	chr7	45639977	45646521	0.00795046	0.0668489	-2.54494	0.115246	1	down
ENSMUSG00000004085	Map3k20	chr2	72285637	72442610	25.3203	22.2698	0.158238	0.115305	1	up
ENSMUSG00000013483	Card14	chr11	119307768	119345375	7.92151	6.81579	0.191879	0.115313	1	up
ENSMUSG00000000693	Loxl3	chr6	83034173	83052562	7.63434	6.50621	0.204083	0.115438	1	up
ENSMUSG00000035173	Ccdc186	chr19	56787481	56822190	14.588	12.5447	0.191637	0.115475	1	up
ENSMUSG00000046711	Hmga1	chr17	27556497	27563674	163.005	186.002	-0.216566	0.115575	1	down
ENSMUSG00000040380	Cbln3	chr14	55878913	55884392	0.0391801	0.00594738	2.31678	0.115594	1	up
ENSMUSG00000064215	Ifi27	chr12	103434211	103440239	216.216	186.711	0.186029	0.115618	1	up
ENSMUSG00000027994	Mcub	chr3	129914960	129970206	21.2527	18.2713	0.189988	0.115673	1	up
ENSMUSG00000030683	Sez6l2	chr7	126950563	126970606	1.03145	0.717596	0.484684	0.115694	1	up
ENSMUSG00000024013	Fgd2	chr17	29360914	29379661	17.1266	14.6868	0.195105	0.115702	1	up
ENSMUSG00000037628	Cdkn3	chr14	46760541	46771669	13.3268	15.245	-0.224064	0.115753	1	down
ENSMUSG00000023089	Ndufa5	chr6	24518666	24528013	73.6163	82.0058	-0.180468	0.115791	1	down
ENSMUSG00000040963	Asgr2	chr11	70092644	70106187	0.101836	0.269345	-1.42833	0.1158	1	down
ENSMUSG00000038544	Inip	chr4	59769637	59801589	36.0241	39.8169	-0.170109	0.115805	1	down
ENSMUSG00000028031	Dkk2	chr3	132085292	132180304	0.033727	0.00527633	2.31092	0.11591	1	up
ENSMUSG00000034674	Tdg	chr10	82629828	82650799	8.51545	7.10709	0.236283	0.115943	1	up
ENSMUSG00000033237	Arid2	chr15	96287518	96404992	18.3323	16.0983	0.160037	0.116119	1	up
ENSMUSG00000047250	Ptgs1	chr2	36230426	36252272	11.1826	9.38344	0.223058	0.116428	1	up
ENSMUSG00000020091	Eif4ebp2	chr10	61428491	61452661	42.9983	37.5707	0.169327	0.116438	1	up
ENSMUSG00000071553	Cpa2	chr6	30541582	30564476	0.206827	0.027083	2.5766	0.116542	1	up
ENSMUSG00000022346	Myc	chr15	61985391	61990374	0.394753	0.241071	0.709393	0.116568	1	up
ENSMUSG00000049037	Clec4a1	chr6	122921848	122934619	0.584418	0.819467	-0.538845	0.116578	1	down
ENSMUSG00000028629	Exo5	chr4	120921196	120925017	15.8254	17.4229	-0.165012	0.116583	1	down
ENSMUSG00000026851	BC005624	chr2	30972177	30982201	57.1316	62.4616	-0.15518	0.11676	1	down
ENSMUSG00000045903	Npas4	chr19	4984355	4990316	0.0674745	0.0231551	1.47459	0.116805	1	up
ENSMUSG00000057132	Rpgrip1	chr14	52110704	52163546	0.359748	0.585769	-0.763626	0.116807	1	down
ENSMUSG00000061273	Mmgt1	chrX	56585512	56598069	13.7885	14.9328	-0.140906	0.117191	1	down
ENSMUSG00000021911	Parg	chr14	32201949	32297550	25.1267	22.2949	0.147442	0.117285	1	up
ENSMUSG00000015968	Cacna1d	chr14	30039939	30491455	1.53576	1.2424	0.282582	0.117368	1	up
ENSMUSG00000025193	Cutc	chr19	43752996	43768638	6.6105	7.91936	-0.281179	0.117397	1	down
ENSMUSG00000025103	Btbd1	chr7	81792074	81829431	78.2684	85.0054	-0.145975	0.117483	1	down
ENSMUSG00000015478	Rnf5	chr17	34601091	34603690	45.6415	49.7976	-0.150973	0.11751	1	down
ENSMUSG00000095180	Rhox5	chrX	37804842	37808876	22.1453	25.1316	-0.210774	0.117524	1	down
ENSMUSG00000019997	Ccn2	chr10	24595442	24598683	0.0499659	0	3.77949	0.117602	1	up
ENSMUSG00000020176	Grb10	chr11	11930508	12038683	0.0431816	0	3.77949	0.117602	1	up
ENSMUSG00000021760	Gpx8	chr13	113042753	113046410	0.0961815	0	3.77949	0.117602	1	up
ENSMUSG00000021880	Rnase6	chr14	51123908	51132187	0	0.0895912	-3.91711	0.117602	1	down
ENSMUSG00000027977	Ndst3	chr3	123526166	123690853	0.0246577	0	3.77949	0.117602	1	up
ENSMUSG00000029094	Afap1	chr5	35893319	36003923	0.0286176	0	3.77949	0.117602	1	up
ENSMUSG00000029999	Tgfa	chr6	86195223	86275719	0.0441217	0	3.77949	0.117602	1	up
ENSMUSG00000031872	Bean1	chr8	104170442	104219122	0.0331207	0	3.77949	0.117602	1	up
ENSMUSG00000031958	Ldhd	chr8	111623785	111630374	0	0.0287606	-3.89388	0.117602	1	down
ENSMUSG00000035878	Hykk	chr9	54917283	54949924	0.0227521	0	3.77949	0.117602	1	up
ENSMUSG00000036206	Sh3bp4	chr1	89070415	89155068	0.0326613	0	3.77949	0.117602	1	up
ENSMUSG00000036251	Trpm8	chr1	88277661	88389293	0	0.0311584	-3.91711	0.117602	1	down
ENSMUSG00000047496	Rnf152	chr1	105276914	105356710	0.0112863	0	3.9491	0.117602	1	up
ENSMUSG00000050762	Prss27	chr17	24038144	24045954	0	0.078008	-3.91711	0.117602	1	down
ENSMUSG00000062380	Tubb3	chr8	123411424	123422015	0.0721315	0	3.9491	0.117602	1	up
ENSMUSG00000071550	Cfap44	chr16	44394796	44482428	0.0318962	0	3.77949	0.117602	1	up
ENSMUSG00000030084	Plxna1	chr6	89316314	89362620	16.4484	14.3733	0.168323	0.117718	1	up
ENSMUSG00000023830	Igf2r	chr17	12682406	12769664	54.5133	47.7241	0.166237	0.117719	1	up
ENSMUSG00000045822	Zswim3	chr2	164805098	164822130	3.03845	3.47306	-0.214034	0.117765	1	down
ENSMUSG00000096054	Syne1	chr10	5020917	5551482	12.9916	11.468	0.153845	0.117769	1	up
ENSMUSG00000027496	Aurka	chr2	172356190	172370535	57.2477	63.9677	-0.186932	0.117818	1	down
ENSMUSG00000022674	Ube2v2	chr16	15552077	15595773	6.44551	5.42349	0.225691	0.118113	1	up
ENSMUSG00000026799	Med27	chr2	29346819	29524793	25.9401	28.8235	-0.177204	0.118342	1	down
ENSMUSG00000027399	Il1a	chr2	129299610	129309972	0.0978398	0.191587	-0.968675	0.11837	1	down
ENSMUSG00000040620	Dhx33	chr11	70984091	71004437	34.2902	30.5449	0.140777	0.118413	1	up
ENSMUSG00000042197	Zfp451	chr1	33761545	33814595	30.1556	26.8589	0.141025	0.118422	1	up
ENSMUSG00000037104	Socs5	chr17	87107679	87137839	16.2689	14.3679	0.152488	0.118462	1	up
ENSMUSG00000022838	Eaf2	chr16	36792884	36875003	0.184111	0.340264	-0.872953	0.118469	1	down
ENSMUSG00000034459	Ifit1	chr19	34640871	34650009	0.41089	0.581555	-0.5037	0.118501	1	down
ENSMUSG00000010142	Tnfrsf13b	chr11	61126755	61149372	1.34935	1.85018	-0.491591	0.118509	1	down
ENSMUSG00000037606	Osbpl5	chr7	143688762	143756985	0.66426	0.431123	0.570006	0.118582	1	up
ENSMUSG00000004127	Trmt10a	chr3	138143448	138159821	11.079	9.65262	0.17394	0.118764	1	up
ENSMUSG00000013033	Adgrl1	chr8	83900105	83941954	13.274	11.3419	0.201352	0.118811	1	up
ENSMUSG00000029103	Lrpap1	chr5	35091501	35105766	67.3715	72.8957	-0.13911	0.118915	1	down
ENSMUSG00000025185	Loxl4	chr19	42593982	42612813	0.0698175	0.00989813	2.47779	0.119059	1	up
ENSMUSG00000037712	Fermt2	chr14	45458795	45530118	0.118963	0.0166799	2.48846	0.119059	1	up
ENSMUSG00000040865	Ino80d	chr1	62958418	63114667	6.42703	5.66315	0.157215	0.119549	1	up
ENSMUSG00000000901	Mmp11	chr10	75923222	75936496	0.528743	0.249243	1.07917	0.119595	1	up
ENSMUSG00000062175	Tgif2	chr2	156840007	156855570	13.9857	11.7304	0.227102	0.119873	1	up
ENSMUSG00000016087	Fli1	chr9	32422204	32542861	38.5031	42.0037	-0.151792	0.119884	1	down
ENSMUSG00000036501	Fam13b	chr18	34442351	34506831	41.3291	36.7153	0.14534	0.119991	1	up
ENSMUSG00000035547	Capn5	chr7	98121559	98178274	12.2066	10.3582	0.20839	0.120149	1	up
ENSMUSG00000031150	Ccdc120	chrX	7731714	7750905	6.49518	5.24898	0.27865	0.12015	1	up
ENSMUSG00000028221	Pip4p2	chr4	14864076	14915176	18.9823	20.8873	-0.161902	0.120316	1	down
ENSMUSG00000025395	Prim1	chr10	128015168	128030037	36.0625	39.1273	-0.144233	0.120357	1	down
ENSMUSG00000032540	Abhd5	chr9	122351608	122381524	20.9851	22.8912	-0.150507	0.120385	1	down
ENSMUSG00000042104	Uggt2	chr14	118985039	119099430	0.309623	0.468996	-0.617519	0.120407	1	down
ENSMUSG00000078942	Naip6	chr13	100281121	100317674	2.91672	2.5108	0.189659	0.120504	1	up
ENSMUSG00000045275	Lca5l	chr16	96158407	96192271	0.121519	0.222792	-0.845137	0.120542	1	down
ENSMUSG00000025986	Slc39a10	chr1	46807544	46892852	40.1554	35.4347	0.154486	0.120624	1	up
ENSMUSG00000024085	Man2a1	chr17	64600736	64755110	24.7372	21.8416	0.153425	0.120779	1	up
ENSMUSG00000048779	P2ry6	chr7	100937630	100974649	86.0023	96.4716	-0.19245	0.120836	1	down
ENSMUSG00000027611	Procr	chr2	155751117	155755471	2.01036	1.35476	0.551482	0.120985	1	up
ENSMUSG00000053012	Krcc1	chr6	71271677	71285319	47.7079	51.8038	-0.144851	0.121116	1	down
ENSMUSG00000039914	Coq10a	chr10	128363100	128368997	30.3721	33.4693	-0.164844	0.121283	1	down
ENSMUSG00000059436	Max	chr12	76937269	76962201	144.257	157.093	-0.149108	0.121323	1	down
ENSMUSG00000040105	Plpp6	chr19	28963953	28966811	4.34856	4.89602	-0.193452	0.121345	1	down
ENSMUSG00000048832	Vps37c	chr19	10688735	10714627	10.3258	11.7042	-0.206611	0.121378	1	down
ENSMUSG00000051343	Rab11fip5	chr6	85334962	85374634	13.6682	11.8749	0.175222	0.121387	1	up
ENSMUSG00000027288	Zfp106	chr2	120506820	120563843	134.595	120.343	0.135282	0.121535	1	up
ENSMUSG00000004994	Ccdc130	chr8	84257795	84270380	19.1328	21.2044	-0.177477	0.12156	1	down
ENSMUSG00000038773	Kdm3b	chr18	34777047	34838660	31.5689	27.6317	0.166183	0.121575	1	up
ENSMUSG00000024019	Cmtr1	chr17	29660595	29705979	4.56636	3.71584	0.266715	0.121699	1	up
ENSMUSG00000114004	Gm48552	chr10	81389005	81391267	0.395533	0.129615	1.45215	0.121764	1	up
ENSMUSG00000074006	Omp	chr7	98143359	98145502	0.15368	0.0717907	1.07283	0.121799	1	up
ENSMUSG00000001105	Ift20	chr11	78536361	78541737	38.3064	42.2381	-0.164862	0.121835	1	down
ENSMUSG00000073792	Alg6	chr4	99715664	99763460	12.6656	14.2473	-0.193554	0.121987	1	down
ENSMUSG00000050312	Nsun3	chr16	62732444	62786818	15.6073	17.3314	-0.176087	0.121998	1	down
ENSMUSG00000025578	Cbx8	chr11	119036305	119040969	8.69725	9.91985	-0.219777	0.12208	1	down
ENSMUSG00000073062	Zxdb	chrX	94724569	94730187	0.713624	0.532345	0.403397	0.122241	1	up
ENSMUSG00000032705	Exd2	chr12	80463095	80500227	13.3192	11.617	0.170912	0.122343	1	up
ENSMUSG00000029655	N4bp2l2	chr5	150608007	150666183	19.6388	21.3507	-0.147153	0.122443	1	down
ENSMUSG00000028478	Clta	chr4	44004452	44032846	301.118	328.67	-0.153056	0.122507	1	down
ENSMUSG00000046062	Ppp1r15b	chr1	133131143	133139783	41.2115	36.374	0.154571	0.122581	1	up
ENSMUSG00000024423	Impact	chr18	12955852	12992950	64.0712	56.4663	0.156418	0.122648	1	up
ENSMUSG00000044037	Als2cl	chr9	110879870	110900530	17.4508	15.5081	0.144193	0.12269	1	up
ENSMUSG00000029716	Tfr2	chr5	137569840	137587481	0.169218	0.0683158	1.27859	0.122772	1	up
ENSMUSG00000003872	Lin7b	chr7	45367891	45370583	0.594915	0.27403	1.03186	0.12312	1	up
ENSMUSG00000022706	Mrpl40	chr16	18872018	18876862	52.9713	57.8312	-0.153363	0.123304	1	down
ENSMUSG00000021108	Prkch	chr12	73584796	73778185	14.6405	16.0925	-0.162975	0.123423	1	down
ENSMUSG00000059981	Taok2	chr7	126865678	126884703	29.1512	25.9509	0.141631	0.123535	1	up
ENSMUSG00000006390	Elovl1	chr4	118428093	118432953	122.317	132.112	-0.137056	0.123537	1	down
ENSMUSG00000034566	Atp5h	chr11	115415689	115419962	282.534	306.701	-0.144749	0.123604	1	down
ENSMUSG00000025220	Oga	chr19	45750259	45783837	39.8106	35.2755	0.14886	0.12362	1	up
ENSMUSG00000043881	Kbtbd7	chr14	79426511	79431036	2.20301	2.49258	-0.208328	0.123831	1	down
ENSMUSG00000032766	Gng11	chr6	4003904	4008445	0.31905	0.0828694	1.8466	0.123948	1	up
ENSMUSG00000006736	Tspan31	chr10	127067280	127070264	132.12	144.141	-0.152171	0.123994	1	down
ENSMUSG00000025353	Ormdl2	chr10	128817902	128821645	42.3338	46.3578	-0.157741	0.124009	1	down
ENSMUSG00000037111	Setd7	chr3	51515319	51560879	38.7124	34.3009	0.148687	0.124041	1	up
ENSMUSG00000032336	Nptn	chr9	58582240	58657955	157.603	170.171	-0.136494	0.124089	1	down
ENSMUSG00000028995	Fam126a	chr5	23915276	24030690	14.3445	12.4834	0.177207	0.124126	1	up
ENSMUSG00000038533	Cbfa2t2	chr2	154436481	154539356	8.77311	7.62558	0.178156	0.124198	1	up
ENSMUSG00000029699	Ssc4d	chr5	135960211	135974531	0.980175	0.683277	0.499169	0.124233	1	up
ENSMUSG00000079584	Gm364	chrX	57409154	57488767	0.0263531	0.0880363	-1.73315	0.124275	1	down
ENSMUSG00000027349	Fam98b	chr2	117249739	117271540	41.1187	45.0774	-0.15681	0.12428	1	down
ENSMUSG00000050335	Lgals3	chr14	47367751	47386160	1835.76	2015.41	-0.161571	0.124419	1	down
ENSMUSG00000053063	Clec12a	chr6	129342691	129365303	40.6624	44.3688	-0.152493	0.124439	1	down
ENSMUSG00000004317	Clcn5	chrX	7153810	7319358	5.40984	4.66081	0.192346	0.124536	1	up
ENSMUSG00000078907	Fam186b	chr15	99271018	99295888	0.1284	0.0497796	1.29385	0.124589	1	up
ENSMUSG00000005233	Spc25	chr2	69193895	69206194	41.3006	46.5615	-0.197733	0.124742	1	down
ENSMUSG00000004233	Wars2	chr3	99141068	99239186	10.9877	9.38675	0.203023	0.124813	1	up
ENSMUSG00000028843	Sh3bgrl3	chr4	134127406	134128789	561.434	618.516	-0.165976	0.124928	1	down
ENSMUSG00000044026	Slc35g1	chr19	38395980	38405610	7.39331	6.39984	0.184589	0.125178	1	up
ENSMUSG00000089832	Shkbp1	chr7	27342133	27356019	37.0605	40.293	-0.14771	0.125261	1	down
ENSMUSG00000030275	Etnk1	chr6	143167221	143232307	24.0844	21.2717	0.153905	0.125283	1	up
ENSMUSG00000028337	Coro2a	chr4	46536937	46602202	0.3907	0.561073	-0.545047	0.125289	1	down
ENSMUSG00000025521	Tmem192	chr8	64947185	64969033	44.0617	48.2217	-0.156237	0.1253	1	down
ENSMUSG00000025019	Lcor	chr19	41482637	41586536	3.70782	3.04973	0.252623	0.125302	1	up
ENSMUSG00000027243	Harbi1	chr2	91710852	91721545	7.31728	6.0556	0.248577	0.125482	1	up
ENSMUSG00000022389	Tef	chr15	81802421	81826863	28.1029	24.6835	0.162128	0.125868	1	up
ENSMUSG00000069873	4930438A08Rik	chr11	58274799	58294289	0.0105531	0.0900439	-2.55518	0.125972	1	down
ENSMUSG00000000278	Scpep1	chr11	88924020	88955465	90.8561	80.457	0.149256	0.126084	1	up
ENSMUSG00000047371	Zfp768	chr7	127342795	127345589	8.36716	9.34456	-0.187343	0.126089	1	down
ENSMUSG00000031981	Capn9	chr8	124576111	124618731	0.138085	0.0200753	2.44442	0.12618	1	up
ENSMUSG00000024736	Tmem132a	chr19	10857822	10869940	2.92872	2.25682	0.349722	0.126236	1	up
ENSMUSG00000026696	Vamp4	chr1	162570515	162599084	94.5701	102.665	-0.144296	0.12629	1	down
ENSMUSG00000024251	Thada	chr17	84190076	84466205	12.2109	10.6704	0.167854	0.126579	1	up
ENSMUSG00000033186	Mzt1	chr14	99034544	99046134	48.1508	52.2569	-0.142961	0.126722	1	down
ENSMUSG00000047180	Neurl3	chr1	36264597	36274679	7.62606	6.52757	0.196105	0.126874	1	up
ENSMUSG00000032449	Slc25a36	chr9	97074961	97111157	42.9208	38.1777	0.143211	0.126898	1	up
ENSMUSG00000070738	Dgkd	chr1	87853287	87945180	101.968	91.141	0.135758	0.12717	1	up
ENSMUSG00000050777	Tmem37	chr1	120067377	120074074	0.79294	1.26233	-0.716024	0.127171	1	down
ENSMUSG00000039840	Epg5	chr18	77938465	78035013	7.18441	6.23453	0.177561	0.127298	1	up
ENSMUSG00000027580	Helz2	chr2	181227615	181242027	5.83751	5.05709	0.180071	0.127332	1	up
ENSMUSG00000095787	AC133103.6	chrGL456211.1	54469	54840	0.443737	0.105101	1.96087	0.127392	1	up
ENSMUSG00000040565	Btaf1	chr19	36926079	37012752	15.1937	13.3187	0.16494	0.127435	1	up
ENSMUSG00000040498	Igsf23	chr7	19937305	19950756	0.204827	0.36161	-0.819601	0.127471	1	down
ENSMUSG00000027834	Serpini1	chr3	75557547	75643495	0.0685237	0.1488	-1.16575	0.127592	1	down
ENSMUSG00000078923	Ube2v1	chr2	167607638	167632095	0.514752	0.271432	0.859809	0.127764	1	up
ENSMUSG00000035673	Sbno2	chr10	80056992	80105571	22.992	20.2084	0.160605	0.127846	1	up
ENSMUSG00000022803	Popdc2	chr16	38362209	38378216	0.100191	0.0164691	2.29067	0.127873	1	up
ENSMUSG00000034300	Fam53c	chr18	34758906	34773760	12.6543	11.2349	0.14602	0.128102	1	up
ENSMUSG00000053769	Lysmd1	chr3	95134088	95139518	1.57392	1.95741	-0.334996	0.128123	1	down
ENSMUSG00000031165	Was	chrX	8081453	8090498	65.4212	71.5655	-0.155117	0.128267	1	down
ENSMUSG00000038141	Tmem181a	chr17	6256860	6308314	5.88291	5.10284	0.181215	0.128596	1	up
ENSMUSG00000044243	Bhlha9	chr11	76672470	76673676	0.133648	0.0313687	1.86619	0.128602	1	up
ENSMUSG00000026171	Rnf25	chr1	74593748	74601397	47.6427	51.9096	-0.151147	0.128861	1	down
ENSMUSG00000020437	Myo1g	chr11	6506548	6520965	32.521	28.5198	0.162672	0.12892	1	up
ENSMUSG00000098274	Rpl24	chr16	55966275	55971435	1.48431	0.916547	0.647719	0.129065	1	up
ENSMUSG00000034101	Ctnnd1	chr2	84600071	84650765	3.04977	3.58069	-0.252402	0.129146	1	down
ENSMUSG00000089682	Bcl2l2	chr14	54883377	54888234	14.3762	12.2249	0.209222	0.12916	1	up
ENSMUSG00000040522	Tlr8	chrX	167242696	167264329	0.687934	0.458271	0.567629	0.129258	1	up
ENSMUSG00000026880	Stom	chr2	35313986	35336976	319.041	344	-0.134544	0.129288	1	down
ENSMUSG00000028936	Rpl22	chr4	152325742	152334071	616.422	672.665	-0.151905	0.129318	1	down
ENSMUSG00000039765	Cc2d2a	chr5	43662346	43740972	1.73448	2.03669	-0.257052	0.129702	1	down
ENSMUSG00000050856	Atp5k	chr5	108433244	108434448	73.9469	90.1901	-0.309012	0.129768	1	down
ENSMUSG00000047867	Gimap6	chr6	48701582	48708225	0.242449	0.0817946	1.49111	0.129857	1	up
ENSMUSG00000079487	Med12	chrX	101274030	101297465	17.2524	14.9755	0.178339	0.129975	1	up
ENSMUSG00000054892	Txk	chr5	72695978	72752777	0.202148	0.31534	-0.661993	0.130122	1	down
ENSMUSG00000015396	Cd83	chr13	43784775	43803132	31.4003	34.6405	-0.167553	0.130396	1	down
ENSMUSG00000024007	Ppil1	chr17	29250803	29264186	40.501	44.3745	-0.158376	0.130488	1	down
ENSMUSG00000039756	Dnttip2	chr3	122274388	122285271	97.4568	105.866	-0.145786	0.130583	1	down
ENSMUSG00000043445	Pgp	chr17	24470392	24473110	21.306	18.6655	0.163386	0.130682	1	up
ENSMUSG00000033379	Atp6v0b	chr4	117884326	117887333	454.39	490.673	-0.137324	0.131376	1	down
ENSMUSG00000020315	Sptbn1	chr11	30099395	30268175	1.18267	0.95059	0.294005	0.131453	1	up
ENSMUSG00000054191	Klf1	chr8	84901928	84905295	0.279874	0.126797	1.10485	0.131577	1	up
ENSMUSG00000030474	Siglece	chr7	43651070	43660161	4.62354	3.70087	0.286918	0.131664	1	up
ENSMUSG00000041849	Card6	chr15	5095981	5108539	3.35808	2.83303	0.219729	0.131803	1	up
ENSMUSG00000017754	Pltp	chr2	164839518	164857711	25.244	28.1635	-0.186967	0.132018	1	down
ENSMUSG00000006307	Kmt2b	chr7	30568858	30588726	19.4165	17.0259	0.163014	0.132062	1	up
ENSMUSG00000003847	Nfat5	chr8	107293470	107379517	209.382	185.878	0.145603	0.132097	1	up
ENSMUSG00000039159	Ube2h	chr6	30211289	30304539	33.3302	29.3147	0.158886	0.132585	1	up
ENSMUSG00000034620	Rxylt1	chr10	122078114	122097371	27.884	30.4343	-0.152043	0.13285	1	down
ENSMUSG00000022544	Eef2kmt	chr16	5244152	5255983	39.1341	42.608	-0.149967	0.13303	1	down
ENSMUSG00000046280	She	chr3	89831370	89858834	0.0635833	0.0158989	1.86873	0.133089	1	up
ENSMUSG00000070871	Ccnyl1	chr1	64690455	64725644	7.74466	6.64071	0.19297	0.133134	1	up
ENSMUSG00000029121	Crmp1	chr5	37241940	37292133	0.105212	0.015084	2.47316	0.133166	1	up
ENSMUSG00000021271	Zfp839	chr12	110850253	110869996	8.20813	6.99883	0.206427	0.133423	1	up
ENSMUSG00000020330	Hmmr	chr11	40701395	40733422	42.8726	46.804	-0.152518	0.133501	1	down
ENSMUSG00000040414	Slc25a28	chr19	43663801	43674881	38.0202	34.019	0.134567	0.133504	1	up
ENSMUSG00000022807	Osbpl11	chr16	33185071	33243312	6.21403	5.43548	0.165068	0.133552	1	up
ENSMUSG00000029344	Tpst2	chr5	112276691	112315361	35.0239	38.3497	-0.158911	0.13361	1	down
ENSMUSG00000042213	Zfand4	chr6	116264222	116330302	5.95878	4.9787	0.235834	0.133637	1	up
ENSMUSG00000078317	F8a	chrX	73228291	73230795	2.67346	3.13961	-0.266109	0.133787	1	down
ENSMUSG00000037966	Ninj1	chr13	49187485	49196244	116.076	127.32	-0.159621	0.133821	1	down
ENSMUSG00000061887	Ssbp3	chr4	106910701	107049694	24.87	28.3512	-0.214749	0.133837	1	down
ENSMUSG00000034538	Zfp418	chr7	7171330	7183562	0.858441	1.06938	-0.333107	0.133884	1	down
ENSMUSG00000023048	Prr13	chr15	102459028	102462806	52.9628	57.9168	-0.155307	0.133984	1	down
ENSMUSG00000024807	Syvn1	chr19	6046576	6053712	17.7749	15.3416	0.185892	0.134289	1	up
ENSMUSG00000038268	Ovca2	chr11	75175942	75178835	7.75028	8.80657	-0.20654	0.134304	1	down
ENSMUSG00000025290	Rps24	chr14	24487125	24496959	1706.57	1843.29	-0.137343	0.134406	1	down
ENSMUSG00000027422	Rrbp1	chr2	143947395	144011263	124.868	110.863	0.145896	0.134511	1	up
ENSMUSG00000034243	Golgb1	chr16	36875140	36933085	32.7296	29.2387	0.136164	0.134564	1	up
ENSMUSG00000098112	Bin2	chr15	100641077	100669553	61.624	55.2122	0.13283	0.13471	1	up
ENSMUSG00000018574	Acadvl	chr11	70010183	70015411	47.7011	41.9399	0.158875	0.134739	1	up
ENSMUSG00000071715	Ncf4	chr15	78244801	78262580	143.328	154.692	-0.136184	0.134799	1	down
ENSMUSG00000079190	AC133103.1	chrGL456211.1	167446	196478	24.3698	21.3813	0.164016	0.134891	1	up
ENSMUSG00000032594	Ip6k1	chr9	108002501	108048782	32.2747	27.9161	0.184689	0.134965	1	up
ENSMUSG00000008958	Vps72	chr3	95111022	95123051	94.7874	104.59	-0.16875	0.135099	1	down
ENSMUSG00000020695	Mrc2	chr11	105292643	105351139	0.112862	0.198947	-0.828978	0.135156	1	down
ENSMUSG00000001020	S100a4	chr3	90603771	90606045	7.48264	9.79446	-0.417235	0.135185	1	down
ENSMUSG00000031109	Enox2	chrX	49009707	49288259	6.96209	7.82168	-0.194785	0.135279	1	down
ENSMUSG00000035278	Plekhj1	chr10	80796099	80798626	92.6885	100.089	-0.136516	0.135359	1	down
ENSMUSG00000021815	Mss51	chr14	20482867	20496901	1.28227	0.964304	0.381191	0.135418	1	up
ENSMUSG00000108929	Cc2d2b	chr19	40748753	40827743	0.062667	0.14093	-1.18211	0.135435	1	down
ENSMUSG00000020142	Slc1a4	chr11	20302180	20332713	5.50379	4.79696	0.173265	0.135563	1	up
ENSMUSG00000011254	Thg1l	chr11	45946843	45955494	20.9168	22.9444	-0.1585	0.135648	1	down
ENSMUSG00000055240	Zfp101	chr17	33360507	33394641	6.30429	7.12967	-0.201601	0.135686	1	down
ENSMUSG00000037652	Phc3	chr3	30899371	30969415	12.5508	11.0641	0.156508	0.135944	1	up
ENSMUSG00000031378	Abcd1	chrX	73716597	73738534	24.197	26.4683	-0.155873	0.136084	1	down
ENSMUSG00000038782	1700028J19Rik	chr7	44229811	44246695	0.826439	0.543352	0.581818	0.136125	1	up
ENSMUSG00000036078	Sigmar1	chr4	41738493	41756157	83.2191	91.8313	-0.168524	0.136217	1	down
ENSMUSG00000029638	Glcci1	chr6	8509600	8597548	0.140874	0.267552	-0.943255	0.136388	1	down
ENSMUSG00000028678	Kif2c	chr4	117159639	117182639	39.8394	43.3686	-0.149828	0.13643	1	down
ENSMUSG00000064351	mt-Co1	chrMT	5328	6872	12096.1	13190.7	-0.151251	0.136582	1	down
ENSMUSG00000036371	Serbp1	chr6	67238176	67297736	451.421	488.607	-0.140694	0.136713	1	down
ENSMUSG00000032418	Me1	chr9	86581371	86695953	9.0659	7.82648	0.189963	0.136743	1	up
ENSMUSG00000050549	Fam241a	chr3	127869058	127896324	9.27257	10.4668	-0.198441	0.13681	1	down
ENSMUSG00000047090	Tmem198b	chr10	128800036	128804370	4.43767	5.1211	-0.231651	0.136837	1	down
ENSMUSG00000047789	Slc38a9	chr13	112660751	112738749	13.1312	11.5101	0.165424	0.136875	1	up
ENSMUSG00000004070	Hmox2	chr16	4726361	4766742	83.4625	90.1323	-0.13792	0.136891	1	down
ENSMUSG00000027983	Cyp2u1	chr3	131288441	131303227	1.75344	1.35612	0.347053	0.136937	1	up
ENSMUSG00000032870	Smap2	chr4	120968317	121017247	30.8851	34.1907	-0.17401	0.136946	1	down
ENSMUSG00000029366	Dck	chr5	88764996	88783281	25.1191	27.1444	-0.137515	0.137308	1	down
ENSMUSG00000037487	Ubr5	chr15	37967328	38078854	83.618	74.7368	0.135823	0.137337	1	up
ENSMUSG00000025737	Wdr24	chr17	25823627	25828730	17.4814	15.4023	0.154423	0.137355	1	up
ENSMUSG00000035295	Wdr38	chr2	38997476	39006168	1.69079	2.21415	-0.40213	0.137358	1	down
ENSMUSG00000029009	Mthfr	chr4	148039077	148059551	15.539	13.6913	0.157937	0.13736	1	up
ENSMUSG00000063160	Numbl	chr7	27258433	27282144	0.462297	0.322739	0.488267	0.137375	1	up
ENSMUSG00000031098	Syt8	chr7	142434850	142440396	5.88736	4.77752	0.283365	0.137375	1	up
ENSMUSG00000032892	Rangrf	chr11	68972484	68975185	12.2949	10.0346	0.269961	0.137445	1	up
ENSMUSG00000008668	Rps18	chr17	33951999	33956001	253.387	222.113	0.162714	0.137483	1	up
ENSMUSG00000053950	Adnp2	chr18	80126311	80151482	8.83793	7.77761	0.158788	0.137717	1	up
ENSMUSG00000036537	Rnf113a1	chrX	37191245	37192467	6.85658	5.75853	0.22849	0.137853	1	up
ENSMUSG00000024513	Mbd2	chr18	70568189	70626131	87.7811	94.7499	-0.136959	0.137876	1	down
ENSMUSG00000070047	Fat1	chr8	44935447	45052257	2.39441	2.04055	0.202072	0.137929	1	up
ENSMUSG00000024219	Anks1	chr17	27909306	28062775	12.552	10.9892	0.165721	0.138122	1	up
ENSMUSG00000001089	Luzp1	chr4	136469761	136554780	23.9502	21.4246	0.134487	0.138161	1	up
ENSMUSG00000026646	Suv39h2	chr2	3455815	3475031	7.98016	8.88707	-0.18199	0.138393	1	down
ENSMUSG00000048550	Thnsl1	chr2	21205724	21215009	7.71637	6.44563	0.234259	0.138445	1	up
ENSMUSG00000052914	Cyp2j6	chr4	96516138	96553661	0.00924301	0.0423708	-1.94113	0.138469	1	down
ENSMUSG00000023938	Aars2	chr17	45506841	45520843	9.22057	7.82465	0.20978	0.138595	1	up
ENSMUSG00000029657	Hsph1	chr5	149614287	149636376	61.422	54.8957	0.136013	0.1386	1	up
ENSMUSG00000019738	Polr2i	chr7	30231948	30233390	45.512	50.1877	-0.167648	0.138634	1	down
ENSMUSG00000095742	CAAA01147332.1	chrJH584295.1	66	1479	138.419	117.046	0.213546	0.138657	1	up
ENSMUSG00000022858	Tra2b	chr16	22244549	22266005	121.665	130.915	-0.132019	0.138714	1	down
ENSMUSG00000069678	Pcgf1	chr6	83077869	83080855	22.4667	25.4485	-0.208803	0.138716	1	down
ENSMUSG00000023235	Ccl25	chr8	4325210	4360020	4.08557	4.76495	-0.241937	0.138758	1	down
ENSMUSG00000066440	Zfyve26	chr12	79232346	79296304	23.5731	20.8186	0.15355	0.138783	1	up
ENSMUSG00000069792	Wfdc17	chr11	83703991	83706268	44.9814	50.8505	-0.201379	0.138827	1	down
ENSMUSG00000016637	Ift27	chr15	78159463	78174107	10.3452	11.7918	-0.219395	0.139092	1	down
ENSMUSG00000096210	H1f0	chr15	79028450	79030504	233.179	252.525	-0.141067	0.139173	1	down
ENSMUSG00000031144	Syp	chrX	7638471	7653256	2.87789	2.23609	0.344266	0.139368	1	up
ENSMUSG00000047953	Gp5	chr16	30307685	30310779	0.0834534	0.0266939	1.51106	0.139644	1	up
ENSMUSG00000003527	Ess2	chr16	17900709	17911348	13.9776	15.742	-0.200264	0.139768	1	down
ENSMUSG00000040231	Syngr4	chr7	45885222	45896714	0.923189	0.532053	0.731497	0.139834	1	up
ENSMUSG00000044442	N6amt1	chr16	87354185	87368742	8.5804	9.46629	-0.164928	0.139853	1	down
ENSMUSG00000021596	Mctp1	chr13	76384535	77031810	0.0487977	0.131981	-1.50738	0.139897	1	down
ENSMUSG00000091618	H60c	chr10	3256208	3267771	0.0304026	0.0906846	-1.39116	0.14005	1	down
ENSMUSG00000051444	Bbs12	chr3	37312554	37321453	5.45038	4.53165	0.240287	0.140118	1	up
ENSMUSG00000018761	Mpdu1	chr11	69656697	69662642	60.3012	65.6409	-0.148126	0.140277	1	down
ENSMUSG00000033730	Egr3	chr14	70077203	70082614	10.4717	11.7848	-0.195304	0.14042	1	down
ENSMUSG00000031634	Ufsp2	chr8	45975528	45996958	63.8049	69.2472	-0.144094	0.140524	1	down
ENSMUSG00000053219	Raet1e	chr10	22158569	22374139	26.2536	28.8791	-0.164198	0.140531	1	down
ENSMUSG00000062070	Pgk1	chrX	106187100	106203699	345.137	299.484	0.178888	0.140654	1	up
ENSMUSG00000000811	Txnrd3	chr6	89643988	89675529	0.828187	1.06438	-0.392721	0.140655	1	down
ENSMUSG00000073130	Gm1141	chrX	71920947	71940870	0.213904	0.12311	0.76256	0.140741	1	up
ENSMUSG00000021395	Spin1	chr13	51100880	51152546	9.04817	8.05758	0.141706	0.140824	1	up
ENSMUSG00000025577	Cbx2	chr11	119022962	119031270	5.82984	4.93917	0.210079	0.141048	1	up
ENSMUSG00000060981	H4c8	chr13	23531050	23531519	0.643135	1.09831	-0.78347	0.141099	1	down
ENSMUSG00000040524	Zfp609	chr9	65692391	65827564	16.0866	14.2155	0.152279	0.141166	1	up
ENSMUSG00000023473	Celsr3	chr9	108826320	108852969	0.368183	0.243387	0.556348	0.14134	1	up
ENSMUSG00000028779	Pef1	chr4	130102558	130128135	26.4326	28.5418	-0.137099	0.141409	1	down
ENSMUSG00000074582	Arfgef2	chr2	166805588	166898052	12.9447	11.4862	0.147181	0.14142	1	up
ENSMUSG00000049491	Slc36a3	chr11	55124815	55151708	0.0388757	0.126618	-1.72273	0.141668	1	down
ENSMUSG00000109901	Chmp1b	chr18	67205366	67207889	28.2852	30.5674	-0.138303	0.141724	1	down
ENSMUSG00000027469	Tpx2	chr2	152847964	152895321	65.7839	72.0959	-0.157972	0.14188	1	down
ENSMUSG00000025374	Nabp2	chr10	128401395	128411492	62.5664	71.3288	-0.215512	0.141888	1	down
ENSMUSG00000045763	Basp1	chr15	25363277	25413764	46.1983	51.5872	-0.184436	0.141892	1	down
ENSMUSG00000033863	Klf9	chr19	23141226	23168134	11.5674	12.5756	-0.147908	0.142037	1	down
ENSMUSG00000095677	Dynlt1f	chr17	6646602	6655900	6.61637	7.46851	-0.199196	0.14217	1	down
ENSMUSG00000043079	Synpo	chr18	60593973	60660142	5.56313	4.73342	0.206333	0.142327	1	up
ENSMUSG00000041775	Mapk1ip1	chr7	138835823	138846273	11.4059	9.90352	0.177966	0.142455	1	up
ENSMUSG00000015312	Gadd45b	chr10	80930073	80932204	20.8713	16.4651	0.31769	0.142551	1	up
ENSMUSG00000028672	Hmgcl	chr4	135946448	135962617	57.3403	50.564	0.15613	0.142628	1	up
ENSMUSG00000010376	Nedd8	chr14	55662263	55672124	197.968	215.337	-0.147268	0.142841	1	down
ENSMUSG00000035004	Igsf6	chr7	121064067	121074572	29.8907	32.1417	-0.131044	0.142841	1	down
ENSMUSG00000021423	Ly86	chr13	37345208	37419036	8.12036	9.00635	-0.177594	0.142871	1	down
ENSMUSG00000021241	Isca2	chr12	84773251	84775088	42.5056	46.0926	-0.143728	0.143034	1	down
ENSMUSG00000090213	Tmem189	chr2	167642608	167689822	45.7258	50.1942	-0.160778	0.143078	1	down
ENSMUSG00000022914	Brwd1	chr16	95992092	96082526	17.9028	15.7785	0.157747	0.143164	1	up
ENSMUSG00000036572	Upf3b	chrX	37091678	37110322	35.7433	38.5187	-0.134111	0.143184	1	down
ENSMUSG00000072620	Slfn2	chr11	83065112	83070678	53.7133	58.9275	-0.160161	0.143406	1	down
ENSMUSG00000049657	Zbtb5	chr4	44991242	45012412	4.48315	3.88255	0.179401	0.143566	1	up
ENSMUSG00000114133	Gm20075	chr13	96079216	96081376	7.49067	8.46265	-0.198641	0.143622	1	down
ENSMUSG00000036104	Rab3gap1	chr1	127868773	127943868	26.8776	23.9362	0.14085	0.143661	1	up
ENSMUSG00000033068	Entpd6	chr2	150749042	150771675	16.4607	14.4951	0.15724	0.14367	1	up
ENSMUSG00000026502	Desi2	chr1	178187417	178257301	12.9586	11.5318	0.142103	0.143728	1	up
ENSMUSG00000007833	Aldh16a1	chr7	45140684	45154584	53.0477	47.2859	0.139891	0.143745	1	up
ENSMUSG00000018160	Med1	chr11	98152154	98193293	28.7967	25.6511	0.14085	0.143913	1	up
ENSMUSG00000042625	Safb2	chr17	56560965	56584585	106.923	95.061	0.14416	0.143926	1	up
ENSMUSG00000078348	Sf3b5	chr10	13005343	13009183	21.6769	23.6141	-0.149513	0.144093	1	down
ENSMUSG00000028291	Akirin2	chr4	34550937	34566908	34.805	37.9408	-0.150134	0.144193	1	down
ENSMUSG00000039263	Npepl1	chr2	174110349	174123070	77.9398	84.3239	-0.140382	0.144265	1	down
ENSMUSG00000018507	Trpv2	chr11	62574486	62600515	60.6169	54.0515	0.138964	0.144277	1	up
ENSMUSG00000022701	Ccdc191	chr16	43889800	43964314	11.556	10.141	0.160187	0.144331	1	up
ENSMUSG00000022034	Esco2	chr14	65819038	65833994	24.4007	26.5734	-0.150671	0.144354	1	down
ENSMUSG00000023026	Dip2b	chr15	100038664	100219473	15.0061	13.2605	0.153035	0.144435	1	up
ENSMUSG00000058325	Dock1	chr7	134670654	135173639	16.5914	14.5533	0.162693	0.144555	1	up
ENSMUSG00000021273	Fdft1	chr14	63145150	63179578	22.0362	24.3268	-0.168852	0.144612	1	down
ENSMUSG00000001995	Sipa1l2	chr8	125418063	125569808	0.953318	0.788206	0.249857	0.144618	1	up
ENSMUSG00000032415	Ube2cbp	chr9	86307306	86464950	1.04143	0.746255	0.447567	0.144851	1	up
ENSMUSG00000049871	Nlrc3	chr16	3945007	3976632	11.7863	12.7668	-0.140824	0.14493	1	down
ENSMUSG00000022013	Dnajc15	chr14	77820681	77875125	12.0405	13.1308	-0.150366	0.144957	1	down
ENSMUSG00000040557	Mettl27	chr5	134932368	134942637	2.90361	3.62042	-0.355232	0.145007	1	down
ENSMUSG00000043962	Thrap3	chr4	126164082	126202760	249.053	223.215	0.131749	0.145065	1	up
ENSMUSG00000034543	Morc2a	chr11	3649191	3690477	29.608	26.4849	0.134992	0.145102	1	up
ENSMUSG00000036948	Map11	chr5	138259656	138264033	26.3541	29.0178	-0.166221	0.145187	1	down
ENSMUSG00000035069	Oma1	chr4	103313812	103371868	31.2924	27.5883	0.156408	0.145279	1	up
ENSMUSG00000021190	Lgmn	chr12	102394084	102439813	369.848	398.198	-0.132796	0.145293	1	down
ENSMUSG00000027115	Kif18a	chr2	109280738	109341747	7.16619	7.95754	-0.176622	0.14536	1	down
ENSMUSG00000056671	Prelid2	chr18	41875600	41951242	14.4554	11.9513	0.249663	0.14539	1	up
ENSMUSG00000022010	Tsc22d1	chr14	76414961	76507765	20.4419	17.6623	0.184785	0.145424	1	up
ENSMUSG00000031841	Cdh13	chr8	118283733	119324921	0.0864489	0.0190872	2.00128	0.145426	1	up
ENSMUSG00000031774	Fam192a	chr8	94574138	94601997	56.4564	61.5049	-0.15126	0.14548	1	down
ENSMUSG00000031913	Vps4a	chr8	107031222	107045755	33.0305	35.6673	-0.136458	0.145693	1	down
ENSMUSG00000010025	Aldh3a2	chr11	61223417	61267464	27.2503	29.6339	-0.147139	0.145842	1	down
ENSMUSG00000020826	Nos2	chr11	78920787	78960254	1.0062	0.766263	0.377186	0.145866	1	up
ENSMUSG00000055296	Tmem245	chr4	56866923	56947437	16.0902	14.3538	0.138862	0.145891	1	up
ENSMUSG00000058230	Arhgap35	chr7	16493719	16614993	5.76068	5.06986	0.158152	0.145946	1	up
ENSMUSG00000066964	Tmem211	chr5	113226909	113239263	0.304364	0.450092	-0.628574	0.145965	1	down
ENSMUSG00000048424	Ranbp3l	chr15	8967949	9067335	368.976	330.88	0.131553	0.146033	1	up
ENSMUSG00000035725	Prkx	chrX	77761411	77796278	9.70145	10.6672	-0.162536	0.146088	1	down
ENSMUSG00000032350	Gclc	chr9	77754535	77794485	65.8196	71.5625	-0.147029	0.146154	1	down
ENSMUSG00000037017	Zscan21	chr5	138116903	138134265	7.03733	7.87453	-0.185638	0.14616	1	down
ENSMUSG00000022615	Tymp	chr15	89371931	89377039	0.0200905	0.0745922	-1.91849	0.146179	1	down
ENSMUSG00000068394	Cep152	chr2	125563088	125625113	4.75925	4.13448	0.174972	0.146296	1	up
ENSMUSG00000029086	Prom1	chr5	43993620	44102032	0.102004	0.0345485	1.41316	0.146585	1	up
ENSMUSG00000026608	Kctd3	chr1	188971095	189007841	18.6898	16.5715	0.147358	0.146605	1	up
ENSMUSG00000039217	Il18	chr9	50554827	50581840	14.8089	16.9307	-0.218491	0.14661	1	down
ENSMUSG00000020899	Pfas	chr11	68985697	69008460	35.2964	31.2434	0.149194	0.146616	1	up
ENSMUSG00000054115	Skp2	chr15	9111985	9155425	20.8827	22.5058	-0.13392	0.146812	1	down
ENSMUSG00000022237	Ankrd33b	chr15	31291478	31367726	0.416655	0.555862	-0.434768	0.146888	1	down
ENSMUSG00000036504	Phpt1	chr2	25573430	25575224	1.46947	0.958335	0.589045	0.146958	1	up
ENSMUSG00000000058	Cav2	chr6	17281185	17289115	5.95088	6.82301	-0.217402	0.147006	1	down
ENSMUSG00000005054	Cstb	chr10	78425669	78427622	420.272	464.931	-0.171326	0.147133	1	down
ENSMUSG00000020381	Mrnip	chr11	50174444	50200115	13.5413	15.5707	-0.226318	0.147172	1	down
ENSMUSG00000028312	Smc2	chr4	52439243	52488260	49.3319	53.6805	-0.148509	0.147187	1	down
ENSMUSG00000020021	Fgd6	chr10	94036001	94145339	4.68841	3.96351	0.219252	0.147217	1	up
ENSMUSG00000044328	Trp53i13	chr11	77508099	77515980	8.24413	6.65926	0.278424	0.147253	1	up
ENSMUSG00000092077	Olfr101	chr17	37297556	37304313	0.0206492	0.0823629	-1.76238	0.147257	1	down
ENSMUSG00000002068	Ccne1	chr7	38097984	38107534	34.0632	30.1099	0.151469	0.147464	1	up
ENSMUSG00000025854	Fam20c	chr5	138754514	138810077	75.1405	82.4519	-0.160564	0.147531	1	down
ENSMUSG00000030446	Zfp273	chr13	67813740	67827002	0.538403	0.723146	-0.457391	0.147651	1	down
ENSMUSG00000026581	Sell	chr1	164061982	164084181	0.0326613	0.111472	-1.62828	0.147661	1	down
ENSMUSG00000037362	Ccn3	chr15	54745702	54754039	0.0982515	0.0267601	1.78065	0.147661	1	up
ENSMUSG00000024897	Apba1	chr19	23758887	23949596	0.10409	0.058972	0.799161	0.147698	1	up
ENSMUSG00000021917	Spcs1	chr14	30999826	31001672	87.9255	98.127	-0.183421	0.14781	1	down
ENSMUSG00000022772	Senp5	chr16	31959672	32003287	20.8787	18.6435	0.138498	0.147813	1	up
ENSMUSG00000078652	Psme3	chr11	101316213	101323537	158.683	173.709	-0.156997	0.148261	1	down
ENSMUSG00000001018	Snapin	chr3	90488026	90491033	43.6759	47.2863	-0.139966	0.148332	1	down
ENSMUSG00000038485	Socs7	chr11	97362435	97398542	6.31889	5.62255	0.142421	0.148369	1	up
ENSMUSG00000036155	Mgat5	chr1	127205015	127488336	9.29355	8.26812	0.142883	0.148547	1	up
ENSMUSG00000032278	Paqr5	chr9	61953481	62026856	0.0580394	0.014293	1.84941	0.148768	1	up
ENSMUSG00000040552	C3ar1	chr6	122847138	122856161	6.02303	6.62373	-0.164342	0.148839	1	down
ENSMUSG00000027397	Slc20a1	chr2	129198764	129211616	54.1329	48.303	0.138896	0.149806	1	up
ENSMUSG00000051586	Mical3	chr6	120931707	121130999	6.55506	5.64428	0.188731	0.149979	1	up
ENSMUSG00000091264	Smim13	chr13	41249844	41276577	6.34104	5.60537	0.153395	0.15009	1	up
ENSMUSG00000035354	Uvrag	chr7	98885021	99141141	55.0045	49.2834	0.132288	0.150096	1	up
ENSMUSG00000040327	Cul9	chr17	46500572	46546388	5.00657	4.2558	0.20688	0.150222	1	up
ENSMUSG00000052707	Tnrc6a	chr7	123123885	123195296	37.3504	33.57	0.128198	0.150259	1	up
ENSMUSG00000021027	Ralgapa1	chr12	55602896	55821167	15.7483	14.0066	0.142823	0.150334	1	up
ENSMUSG00000030528	Blm	chr7	80454733	80535119	24.8444	27.0404	-0.148226	0.150591	1	down
ENSMUSG00000048232	Fbxo10	chr4	45034247	45084604	1.18526	0.944452	0.294145	0.150721	1	up
ENSMUSG00000030137	Tuba8	chr6	121210696	121226854	0.0495518	0.109707	-1.18644	0.150727	1	down
ENSMUSG00000033213	AA467197	chr2	122636986	122641191	0.0492043	0.234538	-1.94757	0.15077	1	down
ENSMUSG00000022771	Ppil2	chr16	17086555	17111257	83.9637	90.3029	-0.131404	0.15079	1	down
ENSMUSG00000022175	Lrp10	chr14	54464137	54471497	58.4367	51.2747	0.162142	0.151154	1	up
ENSMUSG00000019966	Kitl	chr10	100015630	100100416	2.1147	2.61063	-0.327277	0.151163	1	down
ENSMUSG00000040054	Baz2a	chr10	128091577	128129303	15.9428	14.1514	0.14592	0.151172	1	up
ENSMUSG00000079580	Tmem217	chr17	29526007	29552385	1.15333	0.757365	0.580942	0.151565	1	up
ENSMUSG00000025044	Msr1	chr8	39581685	39642673	86.7811	94.1345	-0.143058	0.1517	1	down
ENSMUSG00000046667	Rbm12b1	chr4	12140264	12146731	1.81122	2.16179	-0.280086	0.151809	1	down
ENSMUSG00000031951	Tmem231	chr8	111912011	111933881	2.92162	2.38938	0.257352	0.151829	1	up
ENSMUSG00000045664	Cdc42ep2	chr19	5915636	5924816	0.287338	0.396481	-0.475647	0.151866	1	down
ENSMUSG00000022587	Ly6e	chr15	74955051	74959905	1241.65	1396.44	-0.19514	0.152113	1	down
ENSMUSG00000029056	Pank4	chr4	154964123	154980938	21.5612	19.2681	0.13683	0.152176	1	up
ENSMUSG00000074818	Pdzd7	chr19	45026906	45045717	0.0890334	0.0388481	1.13949	0.152183	1	up
ENSMUSG00000028692	Akr1a1	chr4	116636510	116651680	643.297	691.644	-0.130998	0.152422	1	down
ENSMUSG00000023345	Poc1a	chr9	106281061	106350521	9.55821	10.8322	-0.207409	0.152451	1	down
ENSMUSG00000000131	Xpo6	chr7	126101715	126200501	41.0543	36.1945	0.155844	0.152491	1	up
ENSMUSG00000045257	Morn2	chr17	80290203	80297476	13.8584	11.8195	0.203514	0.15257	1	up
ENSMUSG00000037935	Smarce1	chr11	99209047	99231017	85.6873	92.1843	-0.131687	0.15263	1	down
ENSMUSG00000040325	Dcaf1	chr9	106821874	106880992	9.10821	8.09728	0.144937	0.152666	1	up
ENSMUSG00000024487	Yipf5	chr18	40203896	40219429	38.8467	41.9524	-0.136217	0.152835	1	down
ENSMUSG00000047033	Pcdhb15	chr18	37473540	37476340	0	0.0271232	-3.60448	0.153011	1	down
ENSMUSG00000034161	Scx	chr15	76457452	76459458	0	0.0500703	-3.60534	0.153038	1	down
ENSMUSG00000026281	Dtymk	chr1	93792576	93801934	125.614	136.433	-0.144724	0.153093	1	down
ENSMUSG00000085793	Lin52	chr12	84451422	84546145	10.118	11.473	-0.203636	0.153118	1	down
ENSMUSG00000037669	Ldah	chr12	8208107	8285759	37.2396	40.0967	-0.1324	0.153128	1	down
ENSMUSG00000091043	Glyatl3	chr17	40904618	40914350	0	0.0770831	-3.60744	0.153164	1	down
ENSMUSG00000028636	Ppcs	chr4	119418530	119422420	8.39077	9.52817	-0.21243	0.153221	1	down
ENSMUSG00000030867	Plk1	chr7	122159439	122169873	52.9588	59.0376	-0.18342	0.153242	1	down
ENSMUSG00000039328	Rnf122	chr8	31111820	31131482	0.457321	0.618611	-0.474477	0.153258	1	down
ENSMUSG00000020231	Dip2a	chr10	76259429	76345291	5.19936	4.46933	0.189466	0.153302	1	up
ENSMUSG00000002111	Spi1	chr2	91082390	91115756	416.951	470.567	-0.201286	0.15332	1	down
ENSMUSG00000040761	Spen	chr4	141467890	141538597	18.4452	15.671	0.208869	0.153378	1	up
ENSMUSG00000067916	Zfp991	chr4	147132038	147180579	0.084435	0.0124219	2.42244	0.153406	1	up
ENSMUSG00000047044	D030056L22Rik	chr19	18713193	18718428	11.9461	10.3019	0.188161	0.153504	1	up
ENSMUSG00000015092	Edf1	chr2	25557847	25562082	185.368	199.324	-0.130759	0.153534	1	down
ENSMUSG00000033916	Chmp2a	chr7	13032010	13034807	137.204	147.482	-0.130559	0.153692	1	down
ENSMUSG00000070699	Sars2	chr7	28741992	28753871	12.0951	13.3793	-0.17016	0.153799	1	down
ENSMUSG00000026972	Arrdc1	chr2	24925352	24935252	43.1546	46.6404	-0.139147	0.15386	1	down
ENSMUSG00000031849	Comp	chr8	70373558	70382066	1.11214	0.68805	0.647282	0.153918	1	up
ENSMUSG00000020267	Hint1	chr11	54866383	54870501	408.98	445.424	-0.148693	0.153934	1	down
ENSMUSG00000041037	Irgq	chr7	24530689	24538600	3.04908	2.63474	0.183586	0.154048	1	up
ENSMUSG00000032536	Trak1	chr9	121297502	121474918	27.5891	24.2874	0.158085	0.15413	1	up
ENSMUSG00000006423	C330007P06Rik	chrX	36823737	36874111	25.817	27.7033	-0.128488	0.154222	1	down
ENSMUSG00000023935	Spats1	chr17	45440578	45475415	0.701314	0.480441	0.521353	0.154234	1	up
ENSMUSG00000044991	Shld1	chr2	132686931	132751055	5.20253	6.10938	-0.256002	0.15443	1	down
ENSMUSG00000035112	Wnk4	chr11	101260567	101277409	0.232781	0.127863	0.790065	0.154449	1	up
ENSMUSG00000003360	Ddx23	chr15	98645134	98662894	74.6101	66.8349	0.132599	0.154574	1	up
ENSMUSG00000031079	Zfp300	chrX	21079174	21089527	0.154057	0.268335	-0.766072	0.154584	1	down
ENSMUSG00000044641	Pard6b	chr2	168081004	168101203	2.98404	2.50695	0.227472	0.154595	1	up
ENSMUSG00000023940	Sgo1	chr17	53674786	53689333	17.359	19.0283	-0.159306	0.154742	1	down
ENSMUSG00000057982	Zfp809	chr9	22225714	22243354	15.7675	17.3902	-0.167975	0.154806	1	down
ENSMUSG00000033707	Lrrc24	chr15	76715276	76722173	1.06517	0.711287	0.546215	0.154819	1	up
ENSMUSG00000038412	Higd1a	chr9	121848563	121858362	29.4297	24.7376	0.225477	0.154822	1	up
ENSMUSG00000023079	Gtf2ird1	chr5	134357656	134456716	7.49786	6.471	0.184683	0.154823	1	up
ENSMUSG00000069045	Ddx3y	chrY	1260771	1286629	27.6357	24.4389	0.151276	0.155054	1	up
ENSMUSG00000078762	Haus5	chr7	30653711	30664994	2.84937	3.4858	-0.31816	0.15506	1	down
ENSMUSG00000032743	D430042O09Rik	chr7	125707888	125874793	7.20932	6.3736	0.152059	0.15515	1	up
ENSMUSG00000045672	Col27a1	chr4	63214004	63334991	7.01506	5.98969	0.200859	0.155159	1	up
ENSMUSG00000030030	1700003E16Rik	chr6	83156404	83162945	0.294836	0.426562	-0.559668	0.155268	1	down
ENSMUSG00000028228	Cpne3	chr4	19519254	19570108	24.5605	21.876	0.141164	0.155484	1	up
ENSMUSG00000031779	Ccl22	chr8	94745590	94751699	0.149433	0.0586136	1.25706	0.155545	1	up
ENSMUSG00000079043	Fastkd5	chr2	130613840	130630027	2.72266	3.10226	-0.213027	0.15567	1	down
ENSMUSG00000038028	Tigar	chr6	127085116	127109557	20.5994	18.2744	0.148294	0.155723	1	up
ENSMUSG00000052534	Pbx1	chr1	168119364	168432270	0.322357	0.199974	0.664985	0.155894	1	up
ENSMUSG00000020063	Sirt1	chr10	63319005	63381704	7.83525	8.68756	-0.171949	0.155973	1	down
ENSMUSG00000024122	Pdpk1	chr17	24073680	24150924	31.2191	27.9122	0.135496	0.156065	1	up
ENSMUSG00000030486	Zfp108	chr7	24254794	24262445	0.511764	0.715812	-0.482611	0.156261	1	down
ENSMUSG00000022089	Bin3	chr14	70100105	70138206	114.315	123.97	-0.14434	0.156279	1	down
ENSMUSG00000089901	Gm8113	chr14	43925390	43933411	0.026171	0	3.48869	0.156331	1	up
ENSMUSG00000058183	Mmel1	chr4	154869585	154895528	0.0325761	0	3.48869	0.156382	1	up
ENSMUSG00000027488	Snta1	chr2	154376313	154408099	29.4633	26.1274	0.147023	0.156397	1	up
ENSMUSG00000024413	Npc1	chr18	12189692	12236400	32.05	28.3256	0.15208	0.156808	1	up
ENSMUSG00000036298	Slc2a13	chr15	91267696	91573261	0.0244873	0	3.50197	0.156855	1	up
ENSMUSG00000028871	Rspo1	chr4	124986430	125009099	0.0651276	0	3.50198	0.156885	1	up
ENSMUSG00000027889	Ampd2	chr3	108074062	108086651	140.47	125.596	0.135795	0.157003	1	up
ENSMUSG00000042498	Radx	chrX	139480367	139554582	8.13625	7.09638	0.172443	0.157072	1	up
ENSMUSG00000039599	Fam149b	chr14	20348162	20383491	16.5398	18.1156	-0.158766	0.157164	1	down
ENSMUSG00000026313	Hdac4	chr1	91928779	92195699	7.68509	6.55749	0.202126	0.157407	1	up
ENSMUSG00000046138	9930021J03Rik	chr19	29714402	29805989	6.86328	6.01847	0.163735	0.157412	1	up
ENSMUSG00000054690	Emcn	chr3	137341067	137432185	0.146202	0.0556102	1.3233	0.157433	1	up
ENSMUSG00000029171	Pgm2	chr5	64092950	64128351	35.8771	39.1643	-0.152849	0.157521	1	down
ENSMUSG00000023990	Tfeb	chr17	47737030	47792419	35.2928	30.9758	0.159499	0.157542	1	up
ENSMUSG00000024664	Fads3	chr19	10041569	10060110	1.37524	1.00037	0.427788	0.157641	1	up
ENSMUSG00000010554	Mettl16	chr11	74770830	74828525	15.768	17.1322	-0.143954	0.157745	1	down
ENSMUSG00000054520	Sh3bp2	chr5	34525838	34563641	56.5337	61.5548	-0.148987	0.157815	1	down
ENSMUSG00000024963	Dnajc4	chr19	6987911	6992572	20.8509	23.0506	-0.169882	0.157827	1	down
ENSMUSG00000058900	Rsl1	chr13	67173182	67184044	3.79676	4.40935	-0.23642	0.15786	1	down
ENSMUSG00000051007	Gatd1	chr7	141407794	141414136	18.5152	16.2975	0.156214	0.157869	1	up
ENSMUSG00000040950	Mgl2	chr11	70130329	70137550	0.36706	0.189241	0.90995	0.157897	1	up
ENSMUSG00000031146	Plp2	chrX	7667941	7671390	181.826	196.497	-0.138193	0.158069	1	down
ENSMUSG00000034863	Ano8	chr8	71476019	71485963	7.42107	6.44188	0.174613	0.158099	1	up
ENSMUSG00000007880	Arid1a	chr4	133679008	133756769	38.8304	34.0096	0.16524	0.158203	1	up
ENSMUSG00000033327	Tnxb	chr17	34660457	34719815	0.152122	0.110635	0.42258	0.158262	1	up
ENSMUSG00000028032	Papss1	chr3	131564768	131643671	16.5517	14.6735	0.146319	0.158265	1	up
ENSMUSG00000024544	Ldlrad4	chr18	67933257	68268630	0.366453	0.522293	-0.513129	0.158407	1	down
ENSMUSG00000020883	Fbxl20	chr11	98082556	98150403	19.2663	17.1856	0.139617	0.158543	1	up
ENSMUSG00000087119	Atg4a-ps	chr3	103643954	103646068	0.446552	0.279932	0.636966	0.158735	1	up
ENSMUSG00000003352	Cacnb3	chr15	98630840	98644529	0.342397	0.196475	0.73424	0.158756	1	up
ENSMUSG00000063975	Slco1a5	chr6	142234227	142322981	0.065915	0.00881342	2.40993	0.158887	1	up
ENSMUSG00000036860	Mrpl55	chr11	59202486	59206134	30.4391	33.3671	-0.160063	0.159166	1	down
ENSMUSG00000036550	Cnot1	chr8	95719451	95807464	74.7121	67.2752	0.125064	0.159197	1	up
ENSMUSG00000053565	Eif3k	chr7	28971372	28981864	308.292	331.97	-0.133121	0.159205	1	down
ENSMUSG00000024059	Clip4	chr17	71768473	71864273	0.0113553	0.0630684	-2.30996	0.159644	1	down
ENSMUSG00000020038	Cry1	chr10	85131700	85185064	19.1552	16.5677	0.184231	0.15967	1	up
ENSMUSG00000042510	AA986860	chr1	130731976	130744622	0.247303	0.140184	0.768767	0.159945	1	up
ENSMUSG00000040795	Iqcc	chr4	129615126	129619099	14.5432	16.1902	-0.180119	0.15999	1	down
ENSMUSG00000037347	Chst7	chrX	20059560	20097521	0.0693836	0.0170794	1.73712	0.16	1	up
ENSMUSG00000027167	Elp4	chr2	105701027	105904564	10.7097	11.93	-0.177162	0.160129	1	down
ENSMUSG00000034593	Myo5a	chr9	75071015	75223688	111.993	100.964	0.123706	0.160146	1	up
ENSMUSG00000021932	Rnaseh2b	chr14	62292589	62372992	14.1499	15.6314	-0.169563	0.16019	1	down
ENSMUSG00000036411	9530077C05Rik	chr9	22411513	22444681	0.100731	0.185418	-0.853558	0.160247	1	down
ENSMUSG00000037958	Nsrp1	chr11	77044292	77078435	30.9386	33.3066	-0.13221	0.160317	1	down
ENSMUSG00000060739	Nsa2	chr13	97129424	97137937	169.555	181.648	-0.125796	0.160436	1	down
ENSMUSG00000043336	Filip1l	chr16	57353093	57573126	6.63846	7.27312	-0.159447	0.160467	1	down
ENSMUSG00000038214	Bend3	chr10	43478831	43515396	6.10906	5.38574	0.156234	0.160554	1	up
ENSMUSG00000031227	Magee1	chrX	105120378	105123927	0.547458	0.402009	0.43146	0.160622	1	up
ENSMUSG00000034429	Zfp707	chr15	75969123	75975868	5.42376	4.42466	0.262325	0.160812	1	up
ENSMUSG00000010406	Mrpl52	chr14	54426909	54429756	225.069	249.798	-0.174951	0.160897	1	down
ENSMUSG00000042121	Ssh1	chr5	113937094	113993894	6.21815	5.34658	0.192096	0.160971	1	up
ENSMUSG00000032020	Ubash3b	chr9	41011098	41161697	26.7698	23.8959	0.138061	0.161082	1	up
ENSMUSG00000034189	Hsdl1	chr8	119561989	119575183	21.8584	19.3306	0.152726	0.161196	1	up
ENSMUSG00000070737	Tmem35b	chr4	127123691	127129644	5.70646	6.47831	-0.211067	0.161232	1	down
ENSMUSG00000067653	Ankrd23	chr1	36530188	36536883	0.573042	0.346223	0.663568	0.161263	1	up
ENSMUSG00000063077	Kif1b	chr4	149176319	149307693	9.27824	8.1558	0.159177	0.161352	1	up
ENSMUSG00000034379	Wdr5b	chr16	36041190	36043928	3.93004	4.37594	-0.180496	0.161548	1	down
ENSMUSG00000034522	Zfp395	chr14	65358389	65398930	0.0839618	0.0150571	2.10009	0.161578	1	up
ENSMUSG00000018362	Kpna2	chr11	106988629	106999541	147.293	160.556	-0.150589	0.161624	1	down
ENSMUSG00000060044	Tmem26	chr10	68723646	68782650	3.65748	4.16069	-0.215615	0.161672	1	down
ENSMUSG00000034653	Ythdc2	chr18	44827746	44889724	7.44641	8.108	-0.147002	0.161846	1	down
ENSMUSG00000027035	Cers6	chr2	68861441	69114282	55.6752	49.8816	0.132282	0.161909	1	up
ENSMUSG00000038970	Lmtk2	chr5	144100436	144188204	2.64408	2.20659	0.235543	0.161936	1	up
ENSMUSG00000017817	Jph2	chr2	163336242	163397993	0.0249898	0.00467339	2.09728	0.161983	1	up
ENSMUSG00000029061	Mmp23	chr4	155650655	155653384	0.64676	0.97192	-0.627412	0.162051	1	down
ENSMUSG00000043290	Zfp784	chr7	5034439	5038446	1.03084	0.787277	0.350961	0.16206	1	up
ENSMUSG00000015217	Hmgb3	chrX	71555918	71560676	25.5039	27.7012	-0.147004	0.162088	1	down
ENSMUSG00000078896	Zfp965	chr2	175469985	175482171	0.919107	0.541836	0.693832	0.162401	1	up
ENSMUSG00000038702	Dsel	chr1	111858702	111864918	3.30306	2.7941	0.22007	0.162419	1	up
ENSMUSG00000029831	Npvf	chr6	50650672	50654439	0	0.0943225	-3.6068	0.162466	1	down
ENSMUSG00000055862	Izumo4	chr10	80702184	80705373	4.91463	5.79557	-0.266577	0.162526	1	down
ENSMUSG00000053291	Rab4b	chr7	27168424	27178896	1.37184	0.92507	0.520368	0.162558	1	up
ENSMUSG00000046191	Pcdhb20	chr18	37504264	37507822	0.0662173	0.021624	1.51079	0.162808	1	up
ENSMUSG00000051517	Arhgef39	chr4	43496142	43499695	24.7841	27.3883	-0.1731	0.162825	1	down
ENSMUSG00000039742	Fam71f1	chr6	29319140	29336019	0	0.0581438	-3.60156	0.162862	1	down
ENSMUSG00000037822	Smim14	chr5	65446844	65537184	19.1005	20.5283	-0.129198	0.162907	1	down
ENSMUSG00000052364	B630019K06Rik	chrX	8892382	8894964	3.96088	4.41827	-0.180785	0.162959	1	down
ENSMUSG00000037852	Cpe	chr8	64592542	64693054	0.24275	0.0975037	1.27557	0.163031	1	up
ENSMUSG00000053846	Lipg	chr18	74939322	74961263	0.0199285	0.0714075	-1.68313	0.163292	1	down
ENSMUSG00000079018	Ly6c1	chr15	75044018	75048830	0.365428	0.0916017	1.86119	0.163292	1	up
ENSMUSG00000045252	Zfp574	chr7	25072567	25083492	7.90243	9.03869	-0.218435	0.163315	1	down
ENSMUSG00000027782	Kpna4	chr3	69067149	69127113	19.7663	21.2242	-0.128232	0.163347	1	down
ENSMUSG00000020019	Ntn4	chr10	93640681	93747207	0.0577089	0.00886762	2.31314	0.163356	1	up
ENSMUSG00000026580	Selp	chr1	164115264	164150026	0.0888541	0.014238	2.30589	0.163356	1	up
ENSMUSG00000032118	Fez1	chr9	36821864	36878924	0.139744	0.021685	2.31104	0.163356	1	up
ENSMUSG00000033488	Cryzl2	chr1	157458577	157492638	0.0169205	0.132856	-2.54915	0.163356	1	down
ENSMUSG00000019055	Plod1	chr4	147909753	147936767	72.7401	64.7991	0.14041	0.163358	1	up
ENSMUSG00000036934	4921524J17Rik	chr8	85408759	85432833	14.3833	16.6051	-0.227168	0.163425	1	down
ENSMUSG00000025058	5430427O19Rik	chrX	85870354	85891499	8.62035	9.37105	-0.146519	0.163431	1	down
ENSMUSG00000031835	Mbtps1	chr8	119508156	119558735	44.1204	39.5353	0.132211	0.163566	1	up
ENSMUSG00000032783	Troap	chr15	99074575	99083409	26.9169	29.9602	-0.181373	0.163574	1	down
ENSMUSG00000003037	Rab8a	chr8	72161200	72183904	68.4374	73.3186	-0.125742	0.16377	1	down
ENSMUSG00000010277	2610507B11Rik	chr11	78261752	78290623	214.328	193.329	0.122604	0.163896	1	up
ENSMUSG00000068587	Mgam	chr6	40628831	40769123	0.112802	0.0608637	0.886657	0.163979	1	up
ENSMUSG00000043987	Cep164	chr9	45766946	45828691	17.6024	15.5793	0.149847	0.164156	1	up
[truncated: 11,428 more rows]
