# Supplementary material for: Oral pathogen aggravates atherosclerosis by inducing smooth muscle cell apoptosis and repressing macrophage efferocytosis
Source: Int J Oral Sci. 2023 Jun 28;15:26. doi: 10.1038/s41368-023-00232-5 (PMC10307898; doi:10.1038/s41368-023-00232-5)
Supplement: Supplementary file 3 — Supplementary Table 2-GSEA [file 41368_2023_232_MOESM3_ESM.xlsx]

## Sheet: miR_143_145_Raw_vs_NC_Raw_KEGG 
ID	Description	setSize	enrichmentScore	NES	pvalue	p.adjust	qvalues	rank	leading_edge	core_enrichment
mmu04510	Focal adhesion	156	0.658416	1.56016	0.00100104	0.085475	0.0824017	1387	tags=21%, list=10%, signal=19%	16777/14268/16776/16400/214230/213435/16775/12389/18481/16398/12831/12827/12826/18654/16782/57342/15234/16403/16399/17906/11474/329278/19699/21923/12845/107589/18752/16416/67938/81877/22341/16779
mmu04512	ECM-receptor interaction	53	0.759783	1.5958	0.00117295	0.085475	0.0824017	1387	tags=45%, list=10%, signal=41%	16777/14268/16776/16400/16775/16398/15529/12831/15530/12827/12826/16782/14729/16403/16399/20970/329278/19699/21923/54368/12845/16416/81877/16779
mmu05222	Small cell lung cancer	79	0.716932	1.57388	0.00171156	0.085475	0.0824017	968	tags=16%, list=7%, signal=15%	16777/14268/16776/16400/16775/16398/12827/12826/16782/16403/16399/19225/17869
mmu04520	Adherens junction	63	0.735181	1.57155	0.00211268	0.085475	0.0824017	912	tags=14%, list=7%, signal=13%	21872/20613/22612/93742/19263/19268/19274/11474/14182
mmu05200	Pathways in cancer	253	0.587034	1.44674	0.00211572	0.085475	0.0824017	1208	tags=16%, list=9%, signal=15%	16777/14268/16776/21802/12156/16400/67112/216795/16590/19016/110279/16775/13143/14180/16398/11864/12827/12826/14171/14013/14281/18654/14362/16782/21809/112407/15234/14178/16403/16399/23805/19225/17390/14182/17869/80857/14370/12159/18752/319757
mmu04530	Tight junction	96	0.64242	1.44296	0.0100849	0.299855	0.289074	1234	tags=20%, list=9%, signal=18%	21872/13043/22612/93742/83964/140781/12695/77579/70737/16456/242653/224912/18761/17906/11474/17475/18752/67938/50791
mmu04964	Proximal tubule bicarbonate reclamation	13	0.869521	1.4908	0.011719	0.299855	0.289074	582	tags=23%, list=4%, signal=22%	98660/11931/11932
mmu00600	Sphingolipid metabolism	33	0.7732	1.52081	0.0118755	0.299855	0.289074	661	tags=15%, list=5%, signal=14%	58994/70059/53897/67916/20698
mmu05211	Renal cell carcinoma	67	0.666521	1.43671	0.0173939	0.362551	0.349515	726	tags=12%, list=5%, signal=11%	21802/214230/18481/11864/18654/21809/112407/15234
mmu00534	Glycosaminoglycan biosynthesis - heparan sulfate / heparin	19	0.827645	1.48557	0.0179481	0.362551	0.349515	577	tags=16%, list=4%, signal=15%	83398/50786/280645
mmu00350	Tyrosine metabolism	21	-0.729517	-1.5351	0.0317768	0.528583	0.509577	68	tags=19%, list=1%, signal=19%	11529/14085/11754/15233
mmu04514	Cell adhesion molecules (CAMs)	89	0.62082	1.39046	0.0328275	0.528583	0.509577	988	tags=25%, list=7%, signal=23%	12562/18190/83964/19268/15529/22329/12481/17123/18613/20344/12490/19274/14960/69524/21939/16456/16403/242653/14963/20970/18007/319504
mmu00982	Drug metabolism - cytochrome P450	33	0.742737	1.46089	0.0350213	0.528583	0.509577	1158	tags=33%, list=9%, signal=31%	68214/394433/56448/14859/56615/76263/14870/394436/11670/14860/14866
mmu04810	Regulation of actin cytoskeleton	169	0.564004	1.3422	0.037549	0.528583	0.509577	1233	tags=15%, list=9%, signal=14%	14268/16400/67112/214230/213435/13800/18481/14180/16398/77579/14171/14062/14178/16403/16399/24001/23805/17906/11474/14182/80857/107589/16416/18645/67938
mmu00480	Glutathione metabolism	40	0.707448	1.42496	0.0399903	0.528583	0.509577	1158	tags=25%, list=9%, signal=23%	68214/69590/14859/207182/56615/76263/14598/14870/14860/14866
mmu00532	Glycosaminoglycan biosynthesis - chondroitin sulfate / dermatan sulfate	19	0.798128	1.43259	0.041868	0.528583	0.509577	1356	tags=32%, list=10%, signal=28%	234356/60322/280645/58250/71797/74241
mmu05414	Dilated cardiomyopathy	55	0.654821	1.38084	0.0495186	0.588397	0.567241	1778	tags=33%, list=13%, signal=28%	16400/104111/104110/16398/140781/21809/56808/16403/16399/17906/12292/12297/16416/21926/213119/12289/11512/11515
mmu04974	Protein digestion and absorption	38	0.694051	1.38938	0.0562771	0.630475	0.607805	582	tags=24%, list=4%, signal=23%	98660/20510/16535/232680/11931/12831/12827/12826/11932
mmu05100	Bacterial invasion of epithelial cells	60	0.631484	1.3437	0.063772	0.630475	0.607805	278	tags=5%, list=2%, signal=5%	13043/14268/12389
mmu05410	Hypertrophic cardiomyopathy (HCM)	51	0.642366	1.34382	0.0654596	0.630475	0.607805	1642	tags=29%, list=12%, signal=26%	16400/11421/16398/140781/21809/56808/16403/16399/17906/12292/12297/16416/21926/213119/12289
mmu00410	beta-Alanine metabolism	17	-0.740523	-1.48755	0.0680137	0.630475	0.607805	503	tags=18%, list=4%, signal=17%	64705/103149/11754
mmu00980	Metabolism of xenobiotics by cytochrome P450	33	0.691821	1.36075	0.0727003	0.630475	0.607805	1158	tags=33%, list=9%, signal=31%	68214/13076/394433/14859/56615/76263/14870/394436/11670/14860/14866
mmu00770	Pantothenate and CoA biosynthesis	11	-0.819004	-1.52449	0.0734941	0.630475	0.607805	503	tags=27%, list=4%, signal=26%	106564/64705/103149
mmu04971	Gastric acid secretion	51	0.630749	1.31952	0.0779944	0.630475	0.607805	582	tags=18%, list=4%, signal=17%	12323/98660/213435/104111/104110/16535/11931/16526/11932
mmu00190	Oxidative phosphorylation	106	-0.481008	-1.2882	0.0793116	0.630475	0.607805	3459	tags=47%, list=26%, signal=35%	66377/75406/12857/67273/67130/11950/12866/66335/20463/11973/70316/68342/12865/11949/66576/69875/76252/68197/407790/66594/66043/66495/67184/72900/114143/71679/66142/225887/12864/68194/67530/68202/73834/110323/12868/11974/12861/66152/17992/12867/11951/66091/68198/67264/11958/66218/242341/12856/28080/84682
mmu03022	Basal transcription factors	31	0.688448	1.34261	0.0838323	0.630475	0.607805	609	tags=6%, list=5%, signal=6%	74469/108143
mmu05218	Melanoma	49	0.629814	1.30886	0.0860367	0.630475	0.607805	999	tags=14%, list=8%, signal=13%	67112/14180/14171/15234/14178/14182/80857
mmu05412	Arrhythmogenic right ventricular cardiomyopathy (ARVC)	43	0.64577	1.31372	0.0873925	0.630475	0.607805	1642	tags=28%, list=12%, signal=25%	16400/16398/14609/56808/16403/16399/11474/12292/12297/16416/213119/12289
mmu04972	Pancreatic secretion	62	0.604056	1.29059	0.0909091	0.633229	0.61046	1801	tags=34%, list=14%, signal=29%	16531/98660/104111/104110/329502/16535/232680/11931/11932/12494/320707/11937/18752/319229/229933/16440/26970/18782/11512/11515/20496
mmu04670	Leukocyte transendothelial migration	89	0.572958	1.28326	0.102067	0.687252	0.662541	1276	tags=17%, list=10%, signal=15%	20315/56508/12562/83964/22329/18613/69524/16456/242653/17906/11474/17390/18752/67938/29857
mmu04330	Notch signaling pathway	47	0.619795	1.28533	0.106742	0.695542	0.670533	1546	tags=19%, list=12%, signal=17%	19208/13388/54485/13389/18132/18223/270118/12914/15205
mmu04260	Cardiac muscle contraction	50	0.606967	1.26693	0.121678	0.768094	0.740477	951	tags=16%, list=7%, signal=15%	98660/11931/140781/11932/56808/17906/12292/12297
mmu05145	Toxoplasmosis	107	0.525507	1.20198	0.146125	0.894459	0.862298	1663	tags=20%, list=13%, signal=17%	16777/16776/16775/329502/16782/14960/21939/21809/16403/14961/29857/12265/14999/16779/18126/14969/21926/26415/15001/26970/18782
mmu04540	Gap junction	60	0.568276	1.2092	0.165536	0.953889	0.919591	920	tags=10%, list=7%, signal=9%	21872/22152/104111/104110/14609/545486
mmu00360	Phenylalanine metabolism	10	-0.726021	-1.34466	0.1675	0.953889	0.919591	68	tags=20%, list=1%, signal=20%	14204/11754
mmu04976	Bile secretion	42	0.606911	1.23336	0.17	0.953889	0.919591	921	tags=19%, list=7%, signal=18%	20493/98660/104111/104110/11931/108096/11932/232156
mmu05020	Prion diseases	22	-0.596975	-1.24777	0.177112	0.966934	0.932167	1165	tags=32%, list=9%, signal=29%	19108/26417/18128/12028/16175/69379/17967
mmu00140	Steroid hormone biosynthesis	16	0.714732	1.26119	0.192675	1	0.964044	893	tags=31%, list=7%, signal=29%	13076/394433/15484/54200/394436
mmu05144	Malaria	32	0.614446	1.20163	0.195195	1	0.964044	1072	tags=38%, list=8%, signal=35%	16635/15529/22329/18613/20344/21939/21809/71683/15234/20970/16176/12845
mmu00830	Retinol metabolism	25	0.648468	1.22347	0.200927	1	0.964044	1372	tags=28%, list=10%, signal=25%	13076/394433/13082/394436/546726/19682/226143
mmu04912	GnRH signaling pathway	80	0.534277	1.17627	0.208115	1	0.964044	1778	tags=20%, list=13%, signal=17%	12323/104111/104110/329502/17387/17390/12292/29857/16476/26415/16440/26970/12289/18782/11512/11515
mmu05323	Rheumatoid arthritis	65	0.541753	1.16281	0.225981	1	0.964044	1987	tags=29%, list=15%, signal=25%	20315/21687/14281/18654/14960/21809/83430/16176/14961/14999/14969/16408/21926/16476/15001/20304/12477/12524/16168
mmu04010	MAPK signaling pathway	210	0.458829	1.1146	0.229792	1	0.964044	1663	tags=19%, list=13%, signal=17%	67112/19259/329502/14180/73181/14171/14013/19252/14281/21809/56808/14178/13537/15507/14182/12292/12297/17869/16176/80857/23882/17762/16177/18752/67603/102626/29857/18211/21926/17873/17165/16476/16478/18019/17532/26415/71751/26970/12289/18782
mmu01040	Biosynthesis of unsaturated fatty acids	20	-0.58124	-1.20457	0.237467	1	0.964044	414	tags=25%, list=3%, signal=24%	70757/106529/26897/30049/329065
mmu05310	Asthma	11	0.73718	1.23118	0.240401	1	0.964044	1575	tags=64%, list=12%, signal=56%	14960/21939/14961/14999/14969/21926/15001
mmu05216	Thyroid cancer	23	0.648088	1.1993	0.246106	1	0.964044	1334	tags=13%, list=10%, signal=12%	19016/17869/18211
mmu00240	Pyrimidine metabolism	89	-0.409452	-1.07937	0.25	1	0.964044	1996	tags=18%, list=15%, signal=15%	19075/21915/18102/22171/69920/22245/66420/19076/103850/69745/20022/232223/64705/72962/215446/103149
mmu00564	Glycerophospholipid metabolism	68	0.530689	1.14414	0.252703	1	0.964044	3207	tags=32%, list=24%, signal=25%	329502/67916/237928/320127/14555/16816/110197/110524/26970/18782/12660/110911/380921/68262/75320/66358/227333/14571/56077/226856/50784/74451
mmu02010	ABC transporters	36	-0.493466	-1.1296	0.253918	1	0.964044	669	tags=17%, list=5%, signal=16%	268379/56325/217262/18671/76184/192663
mmu04970	Salivary secretion	51	0.545446	1.14107	0.272981	1	0.964044	1204	tags=24%, list=9%, signal=21%	16531/98660/104111/104110/11931/11932/12494/320707/11549/18125/212989/18752
mmu04610	Complement and coagulation cascades	34	0.579015	1.14469	0.289941	1	0.964044	1414	tags=35%, list=11%, signal=32%	13136/18791/21824/50908/14062/18787/18816/21788/12263/14067/14068/12268
mmu00340	Histidine metabolism	17	0.655081	1.16363	0.299679	1	0.964044	994	tags=24%, list=7%, signal=22%	71761/71670/338403/11670
mmu04977	Vitamin digestion and absorption	14	0.676324	1.17766	0.3	1	0.964044	2405	tags=36%, list=18%, signal=29%	69698/20522/52466/245532/17250
mmu04640	Hematopoietic cell lineage	53	0.532332	1.11808	0.307054	1	0.964044	1224	tags=26%, list=9%, signal=24%	16400/13136/16590/16398/12481/12490/14729/12494/16403/16399/16176/54368/16177/16416
mmu04360	Axon guidance	91	0.493934	1.10675	0.309987	1	0.964044	1066	tags=14%, list=8%, signal=13%	20315/214968/214230/13846/226251/18481/57764/73181/20350/19649/20360/218877/65254
mmu04973	Carbohydrate digestion and absorption	29	0.5897	1.13965	0.31155	1	0.964044	1753	tags=31%, list=13%, signal=27%	98660/11931/11932/232714/83771/242851/11722/12289/15277
mmu04742	Taste transduction	18	0.642703	1.15288	0.315873	1	0.964044	1665	tags=39%, list=13%, signal=34%	104110/20276/56843/83771/242851/16440/11512
mmu00520	Amino sugar and nucleotide sugar metabolism	44	-0.450122	-1.0676	0.320261	1	0.964044	417	tags=7%, list=3%, signal=7%	12763/12654/14584
mmu04370	VEGF signaling pathway	66	0.513761	1.10281	0.320704	1	0.964044	1663	tags=20%, list=13%, signal=17%	329502/73181/18127/20698/19225/15507/18752/102626/29857/18019/26415/26970/18782
mmu00040	Pentose and glucuronate interconversions	19	0.631587	1.13366	0.323671	1	0.964044	893	tags=11%, list=7%, signal=10%	394433/394436
mmu04966	Collecting duct acid secretion	20	0.620251	1.12025	0.338684	1	0.964044	1104	tags=10%, list=8%, signal=9%	20533/56365
mmu04270	Vascular smooth muscle contraction	82	0.485156	1.07417	0.342857	1	0.964044	1665	tags=22%, list=13%, signal=19%	16531/11468/213435/104111/104110/329502/109624/18761/11549/12292/107589/18752/54409/16440/26970/12289/18782/11512
mmu00533	Glycosaminoglycan biosynthesis - keratan sulfate	12	-0.622137	-1.16212	0.34715	1	0.964044	183	tags=25%, list=1%, signal=25%	20441/53625/108902
mmu04350	TGF-beta signaling pathway	60	0.509479	1.08409	0.348711	1	0.964044	1530	tags=25%, list=12%, signal=22%	12156/15903/21809/230597/16326/17869/14313/18119/12164/12845/12159/11481/110542/21926/12914
mmu04744	Phototransduction	15	0.640104	1.12202	0.361905	1	0.964044	1975	tags=27%, list=15%, signal=23%	214111/245650/242851/18588
mmu04060	Cytokine-cytokine receptor interaction	149	-0.366939	-1.02408	0.363095	1	0.964044	1132	tags=21%, list=9%, signal=20%	11705/18591/18596/16186/17311/240873/12777/14102/56066/12145/57916/72049/21944/21941/16197/209590/16175/14600/13019/21808/12985/12774/16323/14103/16178/16188/56838/12776/12769/12765/227288/16880
mmu00514	Other types of O-glycan biosynthesis	27	0.576986	1.0991	0.372881	1	0.964044	893	tags=7%, list=7%, signal=7%	394433/394436
mmu04720	Long-term potentiation	52	0.508358	1.06546	0.377778	1	0.964044	489	tags=6%, list=4%, signal=6%	12323/14813/14814
mmu05212	Pancreatic cancer	65	0.497866	1.06862	0.381597	1	0.964044	675	tags=5%, list=5%, signal=4%	21802/18654/21809
mmu05217	Basal cell carcinoma	30	0.560683	1.0913	0.388306	1	0.964044	1208	tags=23%, list=9%, signal=21%	12156/216795/14362/23805/14370/12159/319757
mmu04916	Melanogenesis	67	0.493256	1.06323	0.391129	1	0.964044	554	tags=9%, list=4%, signal=9%	12323/216795/16590/104111/104110/14362
mmu04960	Aldosterone-regulated sodium reabsorption	33	0.544925	1.07181	0.396142	1	0.964044	1524	tags=24%, list=11%, signal=22%	98660/11931/15484/11932/20276/18752/20393/55948
mmu04210	Apoptosis	81	-0.398045	-1.03245	0.397436	1	0.964044	1137	tags=9%, list=9%, signal=8%	12028/19085/14102/16175/13067/14103/16188
mmu00053	Ascorbate and aldarate metabolism	11	0.666557	1.11323	0.402337	1	0.964044	893	tags=18%, list=7%, signal=17%	394433/394436
mmu04672	Intestinal immune network for IgA production	36	0.531222	1.06041	0.405564	1	0.964044	1575	tags=31%, list=12%, signal=27%	20315/18703/17123/14960/21939/11628/16183/14961/14999/14969/15001
mmu00230	Purine metabolism	136	-0.367079	-1.0108	0.424419	1	0.964044	662	tags=7%, list=5%, signal=6%	78600/271639/229949/215446/14917/241489/78801/18575/207728
mmu04020	Calcium signaling pathway	105	0.450191	1.0225	0.428021	1	0.964044	1204	tags=19%, list=9%, signal=17%	12323/14813/213435/104111/104110/14814/18127/14062/12494/20698/320707/228139/11549/12292/18125/18802/18799/107589/11937/18752
mmu04975	Fat digestion and absorption	27	0.549106	1.04599	0.436055	1	0.964044	892	tags=15%, list=7%, signal=14%	329502/67916/237636/14080
mmu00020	Citrate cycle (TCA cycle)	29	0.539893	1.04339	0.43921	1	0.964044	1022	tags=7%, list=8%, signal=6%	71832/239017
mmu00565	Ether lipid metabolism	28	-0.454261	-1.01141	0.446064	1	0.964044	654	tags=7%, list=5%, signal=7%	211429/27226
mmu04710	Circadian rhythm	20	0.575794	1.03996	0.451043	1	0.964044	2208	tags=30%, list=17%, signal=25%	19885/18143/19883/18628/12953/12952
mmu00601	Glycosphingolipid biosynthesis - lacto and neolacto series	16	-0.51531	-1.02538	0.451872	1	0.964044	807	tags=12%, list=6%, signal=12%	56546/108902
mmu00860	Porphyrin and chlorophyll metabolism	26	0.540155	1.02463	0.458075	1	0.964044	893	tags=8%, list=7%, signal=7%	394433/394436
mmu04144	Endocytosis	182	0.42105	1.00967	0.458284	1	0.964044	1334	tags=10%, list=10%, signal=9%	93742/16590/234353/12389/243621/66371/71889/17999/211914/14062/21809/14963/230597/103967/259300/74002/13429/18211
mmu00051	Fructose and mannose metabolism	33	-0.440094	-0.995524	0.460366	1	0.964044	109	tags=6%, list=1%, signal=6%	54128/54384
mmu04660	T cell receptor signaling pathway	90	0.447531	1.00232	0.460441	1	0.964044	1574	tags=12%, list=12%, signal=11%	214230/18481/73181/14281/18761/16183/29857/21926/16476/18019/26415
mmu05014	Amyotrophic lateral sclerosis (ALS)	45	0.496212	1.0196	0.462963	1	0.964044	1574	tags=13%, list=12%, signal=12%	14813/14814/18125/29857/21926/26415
mmu04962	Vasopressin-regulated water reabsorption	37	0.507463	1.01454	0.465015	1	0.964044	1853	tags=16%, list=14%, signal=14%	104111/213575/11512/13424/11515/110350
mmu00592	alpha-Linolenic acid metabolism	14	0.59571	1.03729	0.466667	1	0.964044	1663	tags=21%, list=13%, signal=19%	329502/26970/18782
mmu03030	DNA replication	35	-0.43629	-0.987181	0.468553	1	0.964044	4744	tags=60%, list=36%, signal=39%	19718/17215/17218/17219/68240/69724/18969/69263/14156/18972/72151/18968/67967/19819/59001/18538/68209/19075/67153/19076/69745
mmu00563	Glycosylphosphatidylinositol(GPI)-anchor biosynthesis	25	-0.458597	-0.984675	0.476056	1	0.964044	805	tags=48%, list=6%, signal=45%	433931/66268/110417/276846/56176/18701/72084/228812/67292/78928/239827/14756
mmu04623	Cytosolic DNA-sensing pathway	38	-0.427321	-0.98423	0.482201	1	0.964044	122	tags=8%, list=1%, signal=8%	16173/58203/66824
mmu05214	Glioma	57	0.472177	1.00155	0.485135	1	0.964044	89	tags=4%, list=1%, signal=4%	12323/21802
mmu05220	Chronic myeloid leukemia	70	0.456516	0.987205	0.5	1	0.964044	968	tags=6%, list=7%, signal=5%	110279/14013/21809/17869
mmu04380	Osteoclast differentiation	107	0.431942	0.98797	0.501906	1	0.964044	1574	tags=13%, list=12%, signal=12%	19016/14282/14281/12702/16176/232790/16177/16416/29857/16477/21926/16476/16478/26415
mmu00983	Drug metabolism - other enzymes	28	-0.434352	-0.96708	0.510204	1	0.964044	585	tags=18%, list=4%, signal=17%	394435/53973/64705/72962/103149
mmu04012	ErbB signaling pathway	73	0.451006	0.981493	0.510667	1	0.964044	290	tags=5%, list=2%, signal=5%	12323/21802/214230/18481
mmu04940	Type I diabetes mellitus	37	0.489558	0.978746	0.51312	1	0.964044	1575	tags=35%, list=12%, signal=31%	19276/19275/14960/12876/14963/16176/16183/14961/16992/14999/14969/21926/15001
mmu05146	Amoebiasis	79	0.448229	0.983995	0.516469	1	0.964044	1204	tags=18%, list=9%, signal=16%	16777/14268/16776/16775/12831/12827/12826/16782/21809/15507/11474/16176/16177/18752
mmu04310	Wnt signaling pathway	107	0.429709	0.982863	0.520966	1	0.964044	1566	tags=12%, list=12%, signal=11%	12323/216795/56811/73181/14362/106042/23805/17869/14370/18752/12914/16476/18019
mmu00630	Glyoxylate and dicarboxylate metabolism	17	0.55718	0.989724	0.530449	1	0.964044	2403	tags=18%, list=18%, signal=14%	71832/76238/67078
mmu00010	Glycolysis / Gluconeogenesis	45	0.472175	0.970214	0.531339	1	0.964044	2640	tags=24%, list=20%, signal=20%	18770/11670/14433/15277/13807/60525/13808/18641/18655/56421/72157
mmu04340	Hedgehog signaling pathway	30	-0.419423	-0.944949	0.537313	1	0.964044	614	tags=17%, list=5%, signal=16%	16147/22409/12163/14725/22419
mmu04320	Dorso-ventral axis formation	19	0.544708	0.977715	0.539452	1	0.964044	1340	tags=21%, list=10%, signal=19%	330890/54418/18132/12877
mmu04080	Neuroactive ligand-receptor interaction	80	0.438905	0.966297	0.541885	1	0.964044	1497	tags=31%, list=11%, signal=28%	93742/225192/53623/14813/14409/140795/18166/242425/20609/14814/14062/381853/228139/11549/14063/14403/14064/16995/14065/11444/20606/18389/319229/14809/22354
mmu04062	Chemokine signaling pathway	142	0.411354	0.967518	0.543584	1	0.964044	876	tags=9%, list=7%, signal=9%	20315/93742/12773/104111/104110/56744/20296/66066/100043318/20299/24001/20310/12458
mmu00620	Pyruvate metabolism	34	-0.416162	-0.941539	0.552147	1	0.964044	31	tags=6%, list=0%, signal=6%	11671/52815
mmu05143	African trypanosomiasis	21	-0.430999	-0.906937	0.556728	1	0.964044	429	tags=24%, list=3%, signal=23%	14102/18795/209176/14103/18751
mmu03050	Proteasome	42	-0.403853	-0.944838	0.569536	1	0.964044	5202	tags=62%, list=39%, signal=38%	22123/19181/19179/26444/19185/19175/69077/26446/19182/26441/19188/66997/19173/19184/59029/228769/17463/19167/19186/23996/66537/19171/26445/20422/57296/19192
mmu04666	Fc gamma R-mediated phagocytosis	86	0.424235	0.945272	0.571059	1	0.964044	1483	tags=9%, list=11%, signal=8%	329502/67916/211914/20698/103967/18752/13429/17118
mmu00910	Nitrogen metabolism	19	0.531732	0.954424	0.58132	1	0.964044	47	tags=5%, list=0%, signal=5%	12352
mmu00512	Mucin type O-Glycan biosynthesis	18	0.520873	0.934345	0.592063	1	0.964044	401	tags=11%, list=3%, signal=11%	233733/108760
mmu03320	PPAR signaling pathway	47	-0.388864	-0.921002	0.596552	1	0.964044	430	tags=11%, list=3%, signal=10%	22259/12491/30049/329065/66113
mmu05416	Viral myocarditis	61	0.435791	0.92716	0.598361	1	0.964044	1575	tags=20%, list=12%, signal=17%	13136/12389/140781/77579/14960/21939/14963/14961/14999/14969/16408/15001
mmu00531	Glycosaminoglycan degradation	17	0.515181	0.915121	0.616987	1	0.964044	1639	tags=12%, list=12%, signal=10%	109685/15586
mmu00590	Arachidonic acid metabolism	42	0.448463	0.911365	0.62	1	0.964044	1663	tags=31%, list=13%, signal=27%	69590/329502/207182/19223/14598/72054/19225/208285/226143/71519/70101/26970/18782
mmu05332	Graft-versus-host disease	32	-0.392353	-0.895334	0.633929	1	0.964044	963	tags=22%, list=7%, signal=20%	15007/14102/15000/15018/16175/14990/14103
mmu05322	Systemic lupus erythematosus	89	0.405294	0.907741	0.636951	1	0.964044	1576	tags=33%, list=12%, signal=29%	319150/260423/319184/50908/14960/21939/621893/319152/319162/11474/319160/319180/12263/320332/319155/14961/319191/319179/14999/319157/319166/12268/97908/14969/50701/21926/319156/15001/319149
mmu04740	Olfactory transduction	37	0.443403	0.88647	0.651603	1	0.964044	1346	tags=35%, list=10%, signal=32%	12323/100043474/104111/233649/258712/258694/320129/18356/12790/258777/258462/258697/258325
mmu03450	Non-homologous end-joining	12	-0.446773	-0.834546	0.670984	1	0.964044	673	tags=17%, list=5%, signal=16%	14156/21673
mmu05320	Autoimmune thyroid disease	31	-0.383286	-0.872932	0.679641	1	0.964044	963	tags=23%, list=7%, signal=21%	15007/14102/15000/15018/21819/14990/14103
mmu00330	Arginine and proline metabolism	42	0.424161	0.861979	0.688571	1	0.964044	1913	tags=14%, list=14%, signal=12%	18127/18452/18125/18126/11898/12715
mmu04722	Neurotrophin signaling pathway	111	0.38989	0.895383	0.688917	1	0.964044	105	tags=2%, list=1%, signal=2%	12323/94275
mmu05340	Primary immunodeficiency	25	0.455306	0.859028	0.693972	1	0.964044	1314	tags=16%, list=10%, signal=14%	11634/21939/11628/12265
mmu00650	Butanoate metabolism	16	0.474622	0.8375	0.699045	1	0.964044	2570	tags=31%, list=19%, signal=25%	69772/214579/78894/15356/71911
mmu00500	Starch and sucrose metabolism	26	0.446507	0.846986	0.700311	1	0.964044	893	tags=12%, list=7%, signal=11%	394433/232714/394436
mmu00052	Galactose metabolism	23	0.45676	0.845246	0.700935	1	0.964044	4062	tags=43%, list=31%, signal=30%	232714/15277/18641/56421/14387/72157/15275/14635/14595/18642
mmu04620	Toll-like receptor signaling pathway	81	0.395736	0.873749	0.701823	1	0.964044	2879	tags=21%, list=22%, signal=17%	14281/21939/16176/170744/29857/21926/16476/26415/20304/15945/12524/17087/20846/54123/22031/26399/22034
mmu04930	Type II diabetes mellitus	34	0.420137	0.830595	0.730769	1	0.964044	1844	tags=21%, list=14%, signal=18%	18770/12702/20927/21926/12289/15277/18754
mmu03040	Spliceosome	121	-0.326626	-0.899148	0.734375	1	0.964044	4373	tags=44%, list=33%, signal=30%	69878/66055/68479/319322/51810/20624/67959/67958/20641/14105/75062/20383/23983/53317/15481/20637/66492/56070/66618/70767/110809/27756/20384/66070/20826/230596/50783/68183/68988/108121/56194/53607/28035/107701/21681/20630/68011/66810/17149/20462/20222/68092/66125/66877/20382/68816/225160/15511/67678/68981/15512/19655/15482
mmu04114	Oocyte meiosis	92	0.383393	0.859138	0.736364	1	0.964044	248	tags=3%, list=2%, signal=3%	12323/104111/104110
mmu00591	Linoleic acid metabolism	16	-0.403702	-0.803301	0.751337	1	0.964044	654	tags=19%, list=5%, signal=18%	211429/53973/13110
mmu00290	Valine, leucine and isoleucine biosynthesis	10	0.460257	0.759177	0.769103	1	0.964044	5805	tags=70%, list=44%, signal=39%	102436/105148/107045/381314/12035/18597/22321
mmu05142	Chagas disease (American trypanosomiasis)	80	0.375455	0.826604	0.786649	1	0.964044	1574	tags=14%, list=12%, signal=12%	11421/14281/21809/18787/16176/16183/29857/18126/21926/16476/26415
mmu04145	Phagosome	131	0.35864	0.83803	0.791515	1	0.964044	1575	tags=11%, list=12%, signal=10%	22152/17523/16398/14960/14963/545486/18125/170786/12845/14961/16416/108078/14999/14969/15001
mmu04630	Jak-STAT signaling pathway	103	0.362903	0.82358	0.804376	1	0.964044	1567	tags=17%, list=12%, signal=16%	16165/24063/236576/16878/83430/12702/237310/17869/329244/242700/16183/16162/101809/12803/18712/12700/12914/13857
mmu05219	Bladder cancer	34	0.394918	0.780738	0.807692	1	0.964044	1370	tags=15%, list=10%, signal=13%	13143/18654/17390/17869/22341
mmu00380	Tryptophan metabolism	29	0.393802	0.761058	0.81459	1	0.964044	100	tags=7%, list=1%, signal=7%	216343/13076
mmu00250	Alanine, aspartate and glutamate metabolism	23	-0.367614	-0.773051	0.833333	1	0.964044	205	tags=9%, list=2%, signal=9%	216456/14584
mmu04914	Progesterone-mediated oocyte maturation	71	0.362554	0.785511	0.846774	1	0.964044	248	tags=3%, list=2%, signal=3%	104111/104110
mmu00260	Glycine, serine and threonine metabolism	26	-0.346977	-0.74878	0.851955	1	0.964044	1633	tags=23%, list=12%, signal=20%	71776/434437/26912/14711/104174/11754
mmu04730	Long-term depression	48	0.369567	0.766933	0.853727	1	0.964044	1663	tags=15%, list=13%, signal=13%	53623/329502/18125/18752/16440/26970/18782
mmu00511	Other glycan degradation	15	-0.331225	-0.655344	0.857527	1	0.964044	8896	tags=93%, list=67%, signal=31%	15212/17159/15211/17160/66848/71665/18010/73744/12091/217364/238023/14466/11593/50877
mmu04622	RIG-I-like receptor signaling pathway	49	-0.325779	-0.787926	0.863481	1	0.964044	169	tags=4%, list=1%, signal=4%	21353/67664
mmu05215	Prostate cancer	76	0.352511	0.771503	0.863576	1	0.964044	912	tags=4%, list=7%, signal=4%	21802/14870/14182
mmu05140	Leishmaniasis	59	0.362456	0.770357	0.866667	1	0.964044	1575	tags=24%, list=12%, signal=21%	14281/14960/21809/19225/16176/14961/29857/14999/18126/14969/21926/16476/26415/15001
mmu05223	Non-small cell lung cancer	50	0.36198	0.755562	0.871329	1	0.964044	89	tags=2%, list=1%, signal=2%	21802
mmu05213	Endometrial cancer	44	0.358694	0.731351	0.87931	1	0.964044	3038	tags=18%, list=23%, signal=14%	23805/17869/56484/21414/21416/20662/18607/11789
mmu05150	Staphylococcus aureus infection	32	0.365451	0.714689	0.881381	1	0.964044	1575	tags=31%, list=12%, signal=28%	20344/50908/14960/12263/14961/14999/12268/14969/16408/15001
mmu05330	Allograft rejection	30	0.362528	0.705616	0.890555	1	0.964044	1575	tags=30%, list=12%, signal=27%	14960/21939/14963/16183/14961/14999/14969/21926/15001
mmu04920	Adipocytokine signaling pathway	49	-0.319542	-0.772841	0.890785	1	0.964044	518	tags=6%, list=4%, signal=6%	16369/20528/12491
mmu04910	Insulin signaling pathway	112	-0.314297	-0.842972	0.891626	1	0.964044	958	tags=6%, list=7%, signal=6%	19085/12703/80794/16369/20528/110095/244416
mmu05210	Colorectal cancer	59	0.349348	0.742496	0.896599	1	0.964044	968	tags=7%, list=7%, signal=6%	14281/21809/23805/17869
mmu00760	Nicotinate and nicotinamide metabolism	20	0.369621	0.667582	0.905297	1	0.964044	704	tags=15%, list=5%, signal=14%	667034/12494/18113
mmu04115	p53 signaling pathway	63	0.346007	0.739638	0.913161	1	0.964044	1769	tags=13%, list=13%, signal=11%	64058/75747/18787/23882/55948/17873/26374/13197
mmu03430	Mismatch repair	22	-0.323162	-0.675462	0.915531	1	0.964044	5529	tags=64%, list=42%, signal=37%	16881/17685/106344/17350/26909/17688/19718/68240/69263/18972/72151/67967/18538/69745
mmu04612	Antigen processing and presentation	55	-0.313412	-0.764876	0.916364	1	0.964044	1836	tags=25%, list=14%, signal=22%	19192/12317/13030/13040/14972/15511/15512/12504/12010/15007/15000/15018/15482/14990
mmu04621	NOD-like receptor signaling pathway	53	0.343261	0.720964	0.917012	1	0.964044	2384	tags=30%, list=18%, signal=25%	20310/16176/107607/29857/21926/26415/195046/268973/17940/20304/239319/66724/17952/17948/14825/17951
mmu00900	Terpenoid backbone biosynthesis	13	-0.293825	-0.558322	0.921622	1	0.964044	9392	tags=100%, list=71%, signal=29%	68603/110196/319554/110460/14593/15357/56075/17855/208715/192156/67422/110446
mmu00561	Glycerolipid metabolism	39	0.333485	0.671145	0.926513	1	0.964044	3447	tags=36%, list=26%, signal=27%	67916/320127/110197/15450/110524/380921/67800/68262/227333/56077/225913/50784/110695/13350
mmu03420	Nucleotide excision repair	43	-0.297368	-0.701194	0.940789	1	0.964044	4565	tags=53%, list=34%, signal=35%	19718/12572/68240/22591/69263/14884/18972/72151/22592/26370/66467/13872/13870/67967/59001/22590/18538/66671/72584/56438/19359/107986/69745
mmu04662	B cell receptor signaling pathway	71	0.328753	0.712279	0.944892	1	0.964044	644	tags=4%, list=5%, signal=4%	73181/14281/15985
mmu03440	Homologous recombination	27	-0.29596	-0.646422	0.946176	1	0.964044	2374	tags=26%, list=18%, signal=21%	623474/20422/268465/12144/57434/27354/69745
mmu00604	Glycosphingolipid biosynthesis - ganglio series	11	0.29363	0.490397	0.956594	1	0.964044	9393	tags=100%, list=71%, signal=29%	54218/20448/50935/15212/15211/20442/20454/20444/12091/11416/14421
mmu04650	Natural killer cell mediated cytotoxicity	86	0.308539	0.687481	0.968992	1	0.964044	1566	tags=10%, list=12%, signal=9%	16635/22035/73181/18106/16634/18752/16408/21926/18019
mmu04146	Peroxisome	67	0.306882	0.661495	0.969086	1	0.964044	2951	tags=16%, list=22%, signal=13%	76263/18126/56794/224824/212503/235674/15356/67993/19305/18631/72129
mmu05221	Acute myeloid leukemia	52	0.305448	0.640181	0.969444	1	0.964044	968	tags=4%, list=7%, signal=4%	16590/17869
mmu04070	Phosphatidylinositol signaling system	70	-0.266623	-0.681232	0.980769	1	0.964044	785	tags=4%, list=6%, signal=4%	228550/18795/18751
mmu00310	Lysine degradation	38	0.290875	0.582288	0.981241	1	0.964044	4160	tags=37%, list=31%, signal=25%	239017/26432/192195/73251/74729/18822/225888/18193/110695/77683/233904/93747/234135/208043
mmu05012	Parkinson's disease	107	-0.287138	-0.769711	0.981395	1	0.964044	3459	tags=46%, list=26%, signal=34%	66377/75406/12857/67273/67130/11950/56228/12866/20463/70316/68342/12865/11949/66576/69875/56791/57320/68197/407790/22195/66594/66043/66495/67184/72900/672195/71679/66142/225887/12864/68194/67530/68202/110323/12868/12861/66152/17992/12867/11951/66091/68198/67264/66218/110877/28080/84682/13067/18951
mmu00450	Selenocompound metabolism	16	0.256777	0.453099	0.982484	1	0.964044	4879	tags=56%, list=37%, signal=36%	23972/23971/238505/214580/216443/107869/50493/26462/211006
mmu00100	Steroid biosynthesis	16	0.244711	0.431807	0.984076	1	0.964044	3202	tags=25%, list=24%, signal=19%	13115/223920/15490/16987
mmu04150	mTOR signaling pathway	47	0.282304	0.585442	0.984551	1	0.964044	1370	tags=4%, list=10%, signal=4%	18654/22341
mmu05010	Alzheimer's disease	147	0.297486	0.702703	0.985612	1	0.964044	1642	tags=9%, list=12%, signal=8%	14813/14814/11785/12292/16176/18125/11937/17762/66414/14433/21926/16440/12289
mmu03010	Ribosome	87	-0.267466	-0.701228	0.987069	1	0.964044	2635	tags=24%, list=20%, signal=19%	100038991/19943/20104/19942/67248/67945/76808/54127/19982/20088/67097/19934/27370/67671/19921/66489/20042/67941/66483/19946/100043813
mmu04122	Sulfur relay system	10	0.232256	0.383098	0.988372	1	0.964044	3530	tags=30%, list=27%, signal=22%	233189/72026/22117
mmu00562	Inositol phosphate metabolism	51	0.276575	0.578591	0.990251	1	0.964044	5017	tags=53%, list=38%, signal=33%	18802/18799/240752/170835/217837/18803/269180/224020/212111/108083/67073/18796/104015/104776/18711/117150/18707/72469/16330/74769/21991/320634/18706/18720/19062/16332/20975
mmu04130	SNARE interactions in vesicular transport	33	-0.250673	-0.56704	0.990854	1	0.964044	3655	tags=36%, list=27%, signal=26%	53331/67023/22320/54399/56389/20333/53612/22318/53330/20955/71116/74732
mmu04140	Regulation of autophagy	18	-0.214148	-0.430568	0.991935	1	0.964044	3403	tags=33%, list=26%, signal=25%	67526/11793/666468/105787/67841/56486
mmu03008	Ribosome biogenesis in eukaryotes	72	0.269475	0.584967	0.994631	1	0.964044	853	tags=3%, list=6%, signal=3%	108143/19428
mmu00640	Propanoate metabolism	26	0.229456	0.435259	0.995342	1	0.964044	3950	tags=31%, list=30%, signal=22%	100705/60525/107476/110695/56690/16828/104776/93747
mmu00970	Aminoacyl-tRNA biosynthesis	42	0.251716	0.511536	0.995714	1	0.964044	5187	tags=50%, list=39%, signal=31%	102436/224805/70560/70791/67417/272396/22375/20226/105148/353172/69955/214580/216443/69606/107508/107045/234734/211006/381314/107271/71807
mmu04664	Fc epsilon RI signaling pathway	65	0.248035	0.532381	0.99594	1	0.964044	1844	tags=11%, list=14%, signal=9%	329502/29857/21926/26415/26970/18782/18754
mmu05160	Hepatitis C	98	0.268457	0.605688	0.996129	1	0.964044	3041	tags=17%, list=23%, signal=13%	667373/242653/12702/29857/21926/26415/20846/228026/54123/20848/22031/20662/27103/22034/71609/246728/246727
mmu03060	Protein export	25	0.215685	0.406933	0.996909	1	0.964044	3462	tags=20%, list=26%, signal=15%	24067/93757/66212/57743/53421
mmu03410	Base excision repair	32	-0.163384	-0.372834	0.997024	1	0.964044	5191	tags=59%, list=39%, signal=36%	16881/18970/22256/18294/11792/56626/22594/234258/11546/235587/14156/18972/16882/17193/67967/59001/18538/70603/69745
mmu03018	RNA degradation	65	0.230984	0.495781	0.997294	1	0.964044	4434	tags=35%, list=33%, signal=24%	56057/13807/13808/76522/109075/12227/218343/230721/13209/234594/15526/108077/210106/75901/66373/72587/70640/234699/13806/74108/433182/12226/78893
mmu00670	One carbon pool by folate	18	-0.192985	-0.388017	0.997312	1	0.964044	1803	tags=33%, list=14%, signal=29%	107885/665563/100039707/22171/434437/13361
mmu04120	Ubiquitin mediated proteolysis	129	0.272444	0.636363	0.997579	1	0.964044	3511	tags=21%, list=26%, signal=16%	17999/11634/12702/230904/15204/26374/235439/12402/74126/59026/12211/71991/22214/76375/17318/50873/70790/22034/140629/73998/16396/140630/246710/231672/56459/100763/59008
mmu00071	Fatty acid degradation	35	0.199226	0.397077	0.998538	1	0.964044	4597	tags=34%, list=35%, signal=22%	12895/235674/11370/13177/110695/12894/113868/93747/11430/11532/80911/11409
mmu00030	Pentose phosphate pathway	22	0.177499	0.325926	1	1	0.964044	3104	tags=23%, list=23%, signal=17%	18641/56421/72157/100198/232449
mmu00270	Cysteine and methionine metabolism	29	0.16912	0.32684	1	1	0.964044	4618	tags=38%, list=35%, signal=25%	12583/74340/13436/238505/12411/22117/16828/229709/14718/13435/107869
mmu00280	Valine, leucine and isoleucine degradation	41	0.147827	0.299717	1	1	0.964044	11334	tags=100%, list=85%, signal=15%	11761/235674/15356/12039/110695/72039/104776/113868/93747/11409/66948/58875/52538/12035/13171/66885/66904/12040/110460/97212/56752/67041/17850/231086/12036/110821/13382/56357/78038/208715/11669/15107/15108/11992/227095/110446/14204/72535/11364/73724/11671
mmu00510	N-Glycan biosynthesis	44	-0.157823	-0.374323	1	1	0.964044	11203	tags=27%, list=84%, signal=4%	102580/13478/381903/103963/66248/217664/208624/57170/68563/227697/320438/13135
mmu01100	Metabolic pathways	887	0.28397	0.734331	1	1	0.964044	1663	tags=9%, list=13%, signal=8%	83398/216343/13076/234356/394433/18770/58994/329502/70059/233733/11647/74129/108760/71761/207182/53897/667034/67916/15484/19223/280645/18127/237928/12494/20698/71832/320127/18113/22271/338403/109685/14598/72054/232714/18452/19225/394436/67311/229665/231727/11670/76974/239017/18125/18802/18799/23972/240752/208285/69574/101502/56375/14538/13115/74241/226143/18126/14433/71519/170835/12583/110197/154…
mmu03013	RNA transport	141	-0.100556	-0.280298	1	1	0.964044	4858	tags=37%, list=37%, signal=24%	381404/60365/68626/16341/27374/13681/13669/69736/18458/433702/56488/217715/67204/18949/19069/21335/72124/116940/192160/13685/68135/69482/223921/70047/13665/72787/209354/234865/78655/97112/66603/67031/103468/69961/67724/100041953/13684/69912/21681/22218/17149/68134/237082/68092/108067/276919/66161/225160/68969/20595/54364/170930
mmu03015	mRNA surveillance pathway	74	-0.120355	-0.310194	1	1	0.964044	4574	tags=42%, list=34%, signal=28%	18458/433702/56488/83410/18949/19054/19053/192160/24018/51792/432508/226849/225849/98985/21770/14852/52432/67031/70248/100041953/59032/19052/103677/21681/108062/67337/17149/68134/237082/68092/105083
mmu03020	RNA polymerase	26	-0.168554	-0.36374	1	1	0.964044	2988	tags=42%, list=22%, signal=33%	66491/69870/66136/67710/70408/74414/231329/69241/69920/66420/20022
mmu04110	Cell cycle	116	-0.214792	-0.583936	1	1	0.964044	2534	tags=22%, list=19%, signal=18%	66671/12544/12567/30939/56371/12235/22390/21803/27401/56438/12545/12237/12448/22629/229776/12442/18817/12428/12575/68999/13559/56150/26429/71890/140557/21808
mmu04141	Protein processing in endoplasmic reticulum	149	-0.221757	-0.618895	1	1	0.964044	3462	tags=26%, list=26%, signal=19%	22027/100037258/67437/12017/66105/66256/56228/103963/27061/56424/216197/213539/22230/109815/14827/56709/26419/11911/66753/22193/386649/56438/22194/20334/12018/19359/54197/12317/218793/15511/13135/18024/15512/12028/240667/13198/66435/15482
mmu04142	Lysosome	113	-0.205061	-0.548966	1	1	0.964044	4035	tags=35%, list=30%, signal=25%	54411/11972/16889/27060/55946/14466/11781/16784/11778/13039/211286/11593/64138/19025/14420/11886/14667/72175/67489/16792/74325/11432/11881/17775/13423/11767/64933/19141/114143/12757/11605/13033/13030/13040/12514/214505/13038/242341/11768/56325
mmu05016	Huntington's disease	160	-0.251452	-0.699841	1	1	0.964044	1990	tags=19%, list=15%, signal=16%	71679/54152/66142/225887/12757/12864/69920/68194/67530/68202/110323/66420/12868/12861/66152/17992/12867/11951/66091/68198/20022/12028/67264/66218/28080/84682/75563/13067/18795/68922
