# Supplementary material for: Oral pathogen aggravates atherosclerosis by inducing smooth muscle cell apoptosis and repressing macrophage efferocytosis
Source: Int J Oral Sci. 2023 Jun 28;15:26. doi: 10.1038/s41368-023-00232-5 (PMC10307898; doi:10.1038/s41368-023-00232-5)
Supplement: Supplementary file 4 — Supplementary Table 3-primer, interference, and plasmid sequence [file 41368_2023_232_MOESM4_ESM.xlsx]

## Sheet: primer, probes, and plasmid seq
qPCR primers
Human and Mouse
qmiR-143-F	TCCACGTCCTATGAGATGAAGC
qmiR-143-R	AATGGTTGTTCTCCACTCACACTC
qmiR-145-F	CAGTCTTGTCCAGTTTTCCCAG
qmiR145-R	TATGCTTGTTCTCGTCTCTGTGTC
qU6-F	CAGCACATATACTAAAATTGGAACG
qU6-R	ACGAATTTGCGTGTCATCC
qCe-miR-39 F	ATATCATCTCACCGGGTGTAAATC
qCe-miR-39 R	TATGGTTTTGACGACTGTGTGAT
Siglec-G-F	TCCTGGACCTTCAACCAATGC
Siglec-G-R	AGTCGGACAGTCCTTTGTGTG
Genes knockdown and over-expression related target sequences
miR-143-5p mimics	UGAGAUGAAGCACUGUAGCUC
miR-143-5p inhibitor	GAGCUACAGUGCUUCAUCUCA
miR-145-3p mimics	GUCCAGUUUUCCCAGGAAUCCCU
miR-145-3p inhibitior	AGGGAUUCCUGGGAAAACUGGAC
ChIP
Siglec-G-433F	GAGACCAACTGGCTTCTT
Siglec-G-630R	CAAGTGCTGGGATTAAAGG
Siglec-G-666F	CAGCCTGGTCTACAAAGT
Siglec-G-789F	GCCTGTGGGAAACTTGAA
Siglec-G-844R	TGTGTCTGTCTGTCTGTG
Siglec-G-964R	CGTGTCTGTATGTGTGTCT
Siglec-G-1339F	CACAGACAGACAGACACA
Siglec-G-1519R	TACTAGGAACCAAGCAACC
rAAV9-mmu-miR-143/145 suquence
ID	seq
AAV9-mmu-miR-143 (62647-1)	GGACGAGCTGTACAAGTGAACTAGTAGCCAAGACCCGGATAGGAGGCAGACCACTGCGCATGCTCACACTCCTCCTGCCCAAGAAGAAAGCCGCGCGGCCTGCGTGCGGAGCGCCTGTCTCCCAGCCTGAGGTGCAGTGCTGCATCTCTGGTCAGTTGGGAGTCTGAGATGAAGCACTGTAGCTCAGGAAGGGAGAAGATGTCCTGCAGCCGTCACCGGGACGTGGTAAGTGTTGGCATGGGATAGCGGACTAGATAGGTTGTCCCTAGATTCTGCTCCAGCAGCTTGGCTAGCATAACTTCGTATAATGTATGCTATACGAAGTTATGGGTCGATGGTGAGATCTGGACTAGAGGGTCGATGGTGATGCTTGGATCAAAATAGGAAGAATCCCAATGA…
AAV9-mmu-miR-145 (62648-1)	ACGAGCTGTACAAGTGAACTAGTAGGAGGGTGTATACAGCGCCCCACGGTGGATGCCGAGAGAACTGCTGGTCCCTAGGGGCGTGGCACGTGCTGAAGGCATCTCTCTCTCTCCCACCTTGTCCTCACGGTCCAGTTTTCCCAGGAATCCCTTGGATGCTAAGATGGGGATTCCTGGAAATACTGTTCTTGAGGTCATGGCTTAGCAGCTGGATCTGTCTCCCTCCCACCCTGGCATTTCCTTCCGGGGAGTAGGGAGGAGGAGGCGGTTCGTCGGAGGTAAGCGGTCTTGGGGCTAGCATAACTTCGTATAATGTATGCTATACGAAGTTATGGGTCGATGGTGAGATCTGGACTAGAGGGTCGATGGTGATGCTTGGATCAAAATAGGAAGAATCCC…
Dual-luciferase report genes plasmid related sequence
miR-143 binds on Siglec-G promoters	CAGTCTATATTTTTCTGATTTAGCATGAAGCAAAGAAAAAAAAAAAGCATAGTGAGAAATATCCAGTTACATTTGAACATCATACAAACCAAGCTTTTTCATCTTTTCCTCCTCCTTTTCTTTCCCCCCTCTTCTTCCTCCTCTTCTAAGTGTAAATAGTACTCACAAAGTATTTGAGACATTTCATACCAAGAAATATAGTGACTACCTATTTGTTTTTAAATTTGAACATCAGCCAGGAGGTCTCGCTCTCCTGCACTCACCAGGACTCACTTCAAGAAGCACCACCCAAAACTCTTAC
miR-145 binds on Siglec-G promoters	GACACATACACACAGACACACACAGACAGACAGACACACACACAGACACACAGACACATACACACAGACACACACAGACAGACAGACACACACACATACACACCTTGCACCCTTTAGGTTGCTTGGTTCCTAGTAACATCGTCAGCCCCAGATATGGGAAACCTCATCAACGCATAAATTACAAGTGGGAAATTCAGTTCTCTGACTGAAGAGGAAGGACAAGCGGGGAACTGTGTTGAATTGTATTGAAGCCTGTGGGTACTTTTAGAGTTCAAAGTGTCAGTAGCTCACAAGGGAGGATGAAGGGGTAGAAGAC
pcDNA-Ago2nls and pcDNA-Ago2nes plasmid related sequence
MAgo2-NLS	GCCACCATGTACTCGGGAGCCGGCCCCGTTCTTGCTTCTCCTGCTCCGACAACATCACCCATCCCAGGATATGCCTTCAAACCTCCACCTCGGCCGGACTTCGGCACCACCGGGAGAACAATCAAACTACAGGCCAATTTCTTTGAAATGGACATCCCCAAAATTGACATCTATCACTATGAATTGGACATCAAACCTGAGAAATGCCCTCGGAGAGTGAACAGGGAAATTGTGGAGCACATGGTCCAGCACTTTAAAACTCAGATCTTCGGGGACCGGAAGCCAGTGTTTGATGGAAGGAAGAATCTGTACACAGCAATGCCCCTTCCGATCGGCAGGGACAAGGTGGAGCTGGAGGTCACGCTCCCGGGAGAAGGCAAAGATCGCATCTTTAAGGTA…
MAgo2-NES	GCCACCATGTACTCGGGAGCCGGCCCCGTTCTTGCTTCTCCTGCTCCGACAACATCACCCATCCCAGGATATGCCTTCAAACCTCCACCTCGGCCGGACTTCGGCACCACCGGGAGAACAATCAAACTACAGGCCAATTTCTTTGAAATGGACATCCCCAAAATTGACATCTATCACTATGAATTGGACATCAAACCTGAGAAATGCCCTCGGAGAGTGAACAGGGAAATTGTGGAGCACATGGTCCAGCACTTTAAAACTCAGATCTTCGGGGACCGGAAGCCAGTGTTTGATGGAAGGAAGAATCTGTACACAGCAATGCCCCTTCCGATCGGCAGGGACAAGGTGGAGCTGGAGGTCACGCTCCCGGGAGAAGGCAAAGATCGCATCTTTAAGGTA…
Primers for gene mouse identification
Gene
ApoE	ApoE-F: TGCCTAGTCTCGGCTCTGAACTAC
	ApoE-R: CAACCTGGGCTACACACTAATTGAG
TLR2	olMR3041: CTTCCTGAATTTGTCCAGTACA
	olMR3043: GGGCCAGCTCATTCCTCCCAC
	olMR3091: ACGAGCAAGATCAACAGGAGA
miR-143/145	miR-143-145 loxp-tF1: TGTGCTGCGTGCATAAAGAG
	Neo-5R: GGCTGGACGTAAACTCCTC
	miR-143-145 loxp-tR1: TTCTAGGCGACCTGGCTCTT
	zmk-2F4: GCATCGCATTGTCTGAGTAGGTG
	miR-143-145 loxp-tF1:TGTGCTGCGTGCATAAAGAG
	miR-143-145 BAC-tR1: ACCTATCTAGTCCGCTATCCCA
LysM-Cre	oIMR3066: GGCGGCACCACCATGTACCCT
	oIMR3067: CTTGGGCTGCCAGAATTTCTC
	oIMR3068: CGGCACCTAGCATGTTTGAC
Primers for PCR (bacteria detection)
Primer		Product Size
Universal 16s	F: AGAGTTTGATCCTGGCTCAG	1403bp
	R: ACGGCTACCTTGTTACGACTT
Porphyromonas gingivalis	F: AGGCAGCTTGCCATACTGCG	404bp
	R: ACTGTTAGCAACTACCGATGT
