# Supplementary material for: Oral pathogen aggravates atherosclerosis by inducing smooth muscle cell apoptosis and repressing macrophage efferocytosis
Source: Int J Oral Sci. 2023 Jun 28;15:26. doi: 10.1038/s41368-023-00232-5 (PMC10307898; doi:10.1038/s41368-023-00232-5)
Supplement: Supplementary file 5 — Supplementary Table 4-antibody list [file 41368_2023_232_MOESM5_ESM.xlsx]

## Sheet: Antibody
Western Blot
Antibodies	Catalogue Number	Company	Dillution	Validation
TLR-2	ab209216	Abcam	1/1000	Datasheet from manufacturer, also validated by our lab
Myd88	4283	Cell Signaling Technology	1/1000	Datasheet from manufacturer, also validated by our lab
Trif	4596	Cell Signaling Technology	1/1000	Datasheet from manufacturer, also validated by our lab
IPAK-4	4363	Cell Signaling Technology	1/1000	Datasheet from manufacturer, also validated by our lab
PARP	9532	Cell Signaling Technology	1/1000	Datasheet from manufacturer, also validated by our lab
Cleaved PARP	94885	Cell Signaling Technology	1/1000	Datasheet from manufacturer, also validated by our lab
Cleaved Caspase-3	9661	Cell Signaling Technology	1/1000	Datasheet from manufacturer, also validated by our lab
P65	8242	Cell Signaling Technology	1/1000	Datasheet from manufacturer, also validated by our lab
p-P65	3033	Cell Signaling Technology	1/1000	Datasheet from manufacturer, also validated by our lab
Iκb-a	4814	Cell Signaling Technology	1/1000	Datasheet from manufacturer, also validated by our lab
Lamin	13435	Cell Signaling Technology	1/1000	Datasheet from manufacturer, also validated by our lab
Siglec-G	41262	Cell Signaling Technology	1/1000	Datasheet from manufacturer, also validated by our lab
GAPDH	66004-1-Ig	Proteintech	1/1000	Datasheet from manufacturer, also validated by our lab
Actin	66009-1-Ig	Proteintech	1/1000	Datasheet from manufacturer, also validated by our lab
Rpb1	2629	Cell Signaling Technology	1/1000	Datasheet from manufacturer, also validated by our lab
Ago2	ab186733	Abcam	1/1000	Datasheet from manufacturer, also validated by our lab
FAK	3285	Cell Signaling Technology	1/1000	Datasheet from manufacturer, also validated by our lab
p-FAK	3281	Cell Signaling Technology	1/1000	Datasheet from manufacturer, also validated by our lab
CD9	98327	Cell Signaling Technology	1/1000	Datasheet from manufacturer, also validated by our lab
TSG101	ab125011	Abcam	1/1000	Datasheet from manufacturer, also validated by our lab
Calnexin	ab22595	Abcam	1/1000	Datasheet from manufacturer, also validated by our lab
Chromatin immunoprecipitation
Antibodies	Catalogue Number	Company	Amount of usage	Validation
Siglec-G	41262	Cell Signaling Technology	2µg	Datasheet from manufacturer, also validated by our lab
Ago2	ab186733	Abcam	2µg	Datasheet from manufacturer, also validated by our lab
Rabbit IgG	2729	Cell Signaling Technology	2µg	Datasheet from manufacturer, also validated by our lab
Co-immunoprecipitation
Antibodies	Catalogue Number	Company	Amount of usage	Validation
Rpb1	2629	Cell Signaling Technology	5µg	Datasheet from manufacturer, also validated by our lab
Ago2	ab186733	Abcam	5μg	Datasheet from manufacturer, also validated by our lab
Rabbit IgG	B900610	Proteintech	5μg	Datasheet from manufacturer, also validated by our lab
Immunofluorescence
Antibodies	Catalogue Number	Company	Dillution	Validation
TLR-2	ab209216	Abcam	1/200	Datasheet from manufacturer, also validated by our lab
TLR-4	ab22048	Abcam	1/200	Datasheet from manufacturer, also validated by our lab
Histologic Immunofluorescence
Antibodies	Catalogue Number	Company	Dillution	Validation
α-SMA	F3777	Sigma-Aldrich	1/200	Datasheet from manufacturer, also validated by our lab
Cleaved Caspase3	9664	Cell Signaling Technology	1/200	Datasheet from manufacturer, also validated by our lab
F4/80	30325	Cell Signaling Technology	1/200	Datasheet from manufacturer, also validated by our lab
F4/80	ab6640	Abcam	1/200	Datasheet from manufacturer, also validated by our lab
Siglec-G	41262	Cell Signaling Technology	1/200	Datasheet from manufacturer, also validated by our lab
CD86	ab119857	Abcam	1/200	Datasheet from manufacturer, also validated by our lab
